# Supplementary material for: Serum Antibody Repertoire Profiling Using In Silico Antigen Screen
Source: PLoS One. 2013 Jun 27;8(6):e67181. doi: 10.1371/journal.pone.0067181 (PMC3695087; doi:10.1371/journal.pone.0067181)
Supplement: Tables S2 — S2A, S2B and S2C. The table shows the list of proteins selected by doing protein BLAST of peptide sequences against refseq_protein database for the Homo Sapiens (taxid:9606) with the maximal score ≥18.5 threshold parameter. In the column A, the proteins are sorted by the increase of the protein accession number. Highlighted in yellow are the proteins which have been retrieved multiple number of times by BLAST search against different peptides. The column B shows the lengths of proteins in the number of amino acids. The column C shows the number of the matches to peptides that retrieved proteins at the selected E-value threshold. The column D shows the initial scores calculated as the number of matches in column C divided by protein length in column B. Sorting the data by the descending numbers in column D allowed to select the top candidates for the second step of analysis. The column E shows the sums of scores for all the peptides that produced matches to the protein in Blast2seq analysis of the protein against all the most abundant 500 peptides. The column F shows the final scores calculated as the sums overall scores in column E divided by protein length in column B. Sorting the data by the descending numbers in column E allows to select the candidate antigens containing linear epitopes recognized by serum antibodies. The column G shows the sum of the scores for peptides that match to the single major site on the protein. (XLS) [file pone.0067181.s002.xls]

## Sheet: S2A
Supplementary Table S2A
Candidate antigens selected by BLAST search for the PAP1 list of peptides
Accession Description Max score Total score Query coverage E value Max ident Links	Protein length(aa)	Number of matches to peptides	Initial score	Sum of overall scores	Final score	Major epitope score
NP_000019.2 glycogen debranching enzyme isoform 1 [Homo sapiens] >ref|NP_000634.2| glycogen debranching enzyme isoform 1 [Homo sapiens] >ref|NP_000635.2| glycogen debranching enzyme isoform 1 [Homo sapiens] >ref|NP_000633.2| glycogen debranching enzyme isoform 1 [Homo sapiens] 20.6 20.6 57% 0.61 100%
NP_000021.1 serine--pyruvate aminotransferase [Homo sapiens] 20.6 20.6 85% 0.59 83%	392	2	0.00510204	398.6	1.01684
NP_000021.1 serine--pyruvate aminotransferase [Homo sapiens] 21.0 21.0 71% 0.33 100%	392
NP_000048.1 Bloom syndrome protein [Homo sapiens] 19.3 19.3 71% 1.5 100%	1417	2	0.00141143
NP_000048.1 Bloom syndrome protein [Homo sapiens] 20.2 33.9 100% 1.0 83%	1417
NP_000055.2 complement C3 precursor [Homo sapiens] 19.3 19.3 71% 1.1 80%
NP_000059.3 voltage-dependent P/Q-type calcium channel subunit alpha-1A isoform 1 [Homo sapiens] 20.2 20.2 100% 0.65 71%	2266	2	0.000882613
NP_000059.3 voltage-dependent P/Q-type calcium channel subunit alpha-1A isoform 1 [Homo sapiens] 20.6 20.6 57% 0.88 100%	2266
NP_000060.2 voltage-dependent L-type calcium channel subunit alpha-1S [Homo sapiens] 18.9 18.9 85% 1.6 83%
NP_000070.1 acetylcholine receptor subunit alpha isoform b precursor [Homo sapiens] 20.6 20.6 71% 0.49 100%	457	2	0.00437637	430.4	0.941794
NP_000070.1 acetylcholine receptor subunit alpha isoform b precursor [Homo sapiens] 20.6 20.6 71% 0.58 100%	457
NP_000071.1 acetylcholine receptor subunit epsilon precursor [Homo sapiens] 21.4 21.4 71% 0.37 100%
NP_000072.2 lysosomal-trafficking regulator [Homo sapiens] 18.9 18.9 85% 1.6 83%	3801	2
NP_000072.2 lysosomal-trafficking regulator [Homo sapiens] 19.3 19.3 100% 1.5 60%	3801
NP_000082.2 collagen alpha-3(IV) chain precursor [Homo sapiens] 19.7 66.2 85% 1.9 100%
NP_000084.3 collagen alpha-1(V) chain preproprotein [Homo sapiens] 20.6 198 100% 0.92 100%
NP_000088.3 coproporphyrinogen-III oxidase, mitochondrial precursor [Homo sapiens] 20.2 20.2 100% 1.1 71%
NP_000090.1 cystatin-C precursor [Homo sapiens] 21.0 21.0 85% 0.29 83%
NP_000114.2 DNA repair protein complementing XP-G cells [Homo sapiens] 20.6 20.6 100% 0.60 41%
NP_000128.1 fumarylacetoacetase [Homo sapiens] 20.2 20.2 71% 0.64 100%
NP_000139.1 galactoside 2-alpha-L-fucosyltransferase 1 [Homo sapiens] 19.3 19.3 85% 1.7 83%	365	2	0.00547945	594	1.6274
NP_000139.1 galactoside 2-alpha-L-fucosyltransferase 1 [Homo sapiens] 20.2 20.2 100% 0.86 86%	365
NP_000154.1 growth hormone receptor isoform 1 precursor [Homo sapiens] >ref|NP_001229329.1| growth hormone receptor isoform 1 precursor [Homo sapiens] >ref|NP_001229330.1| growth hormone receptor isoform 1 precursor [Homo sapiens] >ref|NP_001229331.1| growth hormone receptor isoform 1 precursor [Homo sapiens] >ref|NP_001229332.1| growth hormone receptor isoform 1 precursor [Homo sapiens] >ref|NP_…
NP_000166.2 glucose-6-phosphate isomerase isoform 2 [Homo sapiens] 19.3 19.3 71% 1.6 100%
NP_000169.1 glutathione synthetase [Homo sapiens] 19.3 19.3 57% 1.5 100%
NP_000199.2 insulin receptor isoform Long preproprotein [Homo sapiens] 19.7 19.7 71% 1.0 80%	1382
NP_000199.2 insulin receptor isoform Long preproprotein [Homo sapiens] 20.6 20.6 85% 0.59 67%	1382
NP_000201.2 integrin alpha-6 isoform b precursor [Homo sapiens] 19.3 19.3 71% 1.2 80%	1073
NP_000201.2 integrin alpha-6 isoform b precursor [Homo sapiens] 20.2 20.2 100% 0.92 86%	1073
NP_000206.2 tyrosine-protein kinase JAK3 [Homo sapiens] 18.9 18.9 100% 1.7 57%
NP_000213.1 mast/stem cell growth factor receptor Kit isoform 1 precursor [Homo sapiens] 19.3 19.3 71% 1.5 100%
NP_000241.1 myeloperoxidase precursor [Homo sapiens] 20.2 20.2 85% 0.74 67%
NP_000246.2 methylmalonyl-CoA mutase, mitochondrial precursor [Homo sapiens] 18.9 18.9 85% 2.0 83%
NP_000255.2 protein patched homolog 1 isoform L [Homo sapiens] 20.6 20.6 71% 0.51 100%
NP_000258.1 neurofibromin isoform 2 [Homo sapiens] 19.3 19.3 71% 1.8 100%
NP_000259.1 merlin isoform 1 [Homo sapiens] 20.2 20.2 100% 1.2 86%
NP_000263.2 nephrocystin-1 isoform 1 [Homo sapiens] 19.3 29.3 100% 1.4 100%
NP_000265.1 ornithine aminotransferase, mitochondrial isoform 1 [Homo sapiens] 18.5 18.5 57% 2.0 100%
NP_000274.2 rod cGMP-specific 3',5'-cyclic phosphodiesterase subunit beta isoform 1 [Homo sapiens] 21.4 21.4 100% 0.41 71%
NP_000278.3 peroxisome biogenesis factor 6 [Homo sapiens] 20.2 20.2 85% 0.74 67%
NP_000287.3 polycystin-1 isoform 2 precursor [Homo sapiens] 19.3 19.3 71% 1.9 100%
NP_000293.2 procollagen-lysine,2-oxoglutarate 5-dioxygenase 1 precursor [Homo sapiens] 18.5 18.5 57% 2.0 100%
NP_000297.1 pituitary-specific positive transcription factor 1 isoform alpha [Homo sapiens] 20.2 20.2 71% 0.71 100%
NP_000302.1 major prion protein preproprotein [Homo sapiens] >ref|NP_898902.1| major prion protein preproprotein [Homo sapiens] >ref|NP_001073590.1| major prion protein preproprotein [Homo sapiens] >ref|NP_001073591.1| major prion protein preproprotein [Homo sapiens] >ref|NP_001073592.1| major prion protein preproprotein [Homo sapiens] 19.3 19.3 71% 1.4 100%
NP_000325.4 sodium channel protein type 4 subunit alpha [Homo sapiens] 19.3 35.2 71% 1.4 100%	1836
NP_000325.4 sodium channel protein type 4 subunit alpha [Homo sapiens] 19.7 36.5 85% 1.6 100%	1836
NP_000325.4 sodium channel protein type 4 subunit alpha [Homo sapiens] 20.6 33.1 57% 0.88 100%	1836
NP_000326.2 sodium channel protein type 5 subunit alpha isoform b [Homo sapiens] 19.3 19.3 71% 1.4 100%	2015
NP_000326.2 sodium channel protein type 5 subunit alpha isoform b [Homo sapiens] 20.6 33.1 57% 0.88 100%	2015
NP_000333.1 band 3 anion transport protein [Homo sapiens] 19.7 19.7 71% 1.1 80%	911
NP_000333.1 band 3 anion transport protein [Homo sapiens] 19.7 19.7 71% 1.2 80%	911
NP_000337.1 transcription factor SOX-9 [Homo sapiens] 20.2 49.4 100% 0.86 100%
NP_000364.1 uridine 5'-monophosphate synthase [Homo sapiens] 19.7 19.7 85% 1.2 83%
NP_000375.2 apolipoprotein B-100 precursor [Homo sapiens] 20.2 20.2 57% 0.56 100%
NP_000378.1 mitochondrial carnitine/acylcarnitine carrier protein [Homo sapiens] 19.3 19.3 71% 1.7 100%
NP_000392.3 exostosin-2 isoform 1 [Homo sapiens] 18.9 18.9 57% 2.0 100%
NP_000396.2 ganglioside GM2 activator isoform 1 precursor [Homo sapiens] 20.6 20.6 71% 0.67 100%
NP_000417.2 laminin subunit alpha-2 isoform a precursor [Homo sapiens] 18.9 18.9 85% 1.8 83%	3122
NP_000417.2 laminin subunit alpha-2 isoform a precursor [Homo sapiens] 19.3 19.3 85% 1.4 83%	3122
NP_000417.2 laminin subunit alpha-2 isoform a precursor [Homo sapiens] 19.3 28.8 71% 1.3 100%	3122
NP_000419.1 latent-transforming growth factor beta-binding protein 2 precursor [Homo sapiens] 21.0 31.8 85% 0.40 100%
NP_000422.1 mevalonate kinase [Homo sapiens] >ref|NP_001107657.1| mevalonate kinase [Homo sapiens] 18.9 18.9 85% 1.6 43%
NP_000431.2 rod cGMP-specific 3',5'-cyclic phosphodiesterase subunit alpha [Homo sapiens] 21.4 21.4 100% 0.41 71%
NP_000437.3 serum paraoxonase/arylesterase 1 precursor [Homo sapiens] 19.3 19.3 71% 1.9 100%
NP_000438.2 presenilin-2 isoform 1 [Homo sapiens] 19.7 19.7 85% 1.1 83%
NP_000446.1 serine/threonine-protein kinase STK11 [Homo sapiens] 19.3 19.3 85% 1.9 83%
NP_000456.2 BRCA1-associated RING domain protein 1 [Homo sapiens] 19.3 19.3 71% 1.8 100%
NP_000469.3 alkaline phosphatase, tissue-nonspecific isozyme isoform 1 precursor [Homo sapiens] 19.7 19.7 85% 0.88 67%
NP_000480.2 transcriptional regulator ATRX isoform 1 [Homo sapiens] 19.3 19.3 85% 0.75 83%
NP_000483.3 cystic fibrosis transmembrane conductance regulator [Homo sapiens] 19.3 19.3 57% 1.2 100%
NP_000493.1 eosinophil peroxidase preproprotein [Homo sapiens] 19.3 19.3 71% 1.4 80%
NP_000500.2 fibrinogen gamma chain isoform gamma-A precursor [Homo sapiens] 19.7 19.7 71% 0.90 80%	437	2	0.00457666	524.3	1.19977
NP_000500.2 fibrinogen gamma chain isoform gamma-A precursor [Homo sapiens] 19.7 19.7 71% 1.2 80%	437
NP_000521.2 myelin protein P0 precursor [Homo sapiens] 18.9 18.9 57% 1.8 100%
NP_000527.2 V(D)J recombination-activating protein 2 [Homo sapiens] >ref|NP_001230714.1| V(D)J recombination-activating protein 2 [Homo sapiens] >ref|NP_001230715.1| V(D)J recombination-activating protein 2 [Homo sapiens] 19.3 19.3 85% 1.9 83%
NP_000528.1 renin preproprotein [Homo sapiens] 19.3 19.3 71% 1.6 100%
NP_000542.1 von Hippel-Lindau disease tumor suppressor isoform 1 [Homo sapiens] 20.6 20.6 100% 0.67 71%
NP_000576.1 interleukin-15 isoform 1 preproprotein [Homo sapiens] 19.3 19.3 85% 1.6 83%
NP_000587.1 insulin-like growth factor-binding protein 1 precursor [Homo sapiens] 20.6 20.6 100% 0.63 71%
NP_000594.2 nitric oxide synthase, endothelial isoform 1 [Homo sapiens] 19.7 19.7 100% 1.4 86%	1203
NP_000594.2 nitric oxide synthase, endothelial isoform 1 [Homo sapiens] 22.7 36.1 100% 0.19 71%	1203
NP_000604.1 hemopexin precursor [Homo sapiens] 19.7 19.7 71% 1.1 80%
NP_000607.1 T-cell surface glycoprotein CD4 isoform 1 precursor [Homo sapiens] 19.3 19.3 85% 1.6 83%	458	2	0.00436681	520.4	1.13624
NP_000607.1 T-cell surface glycoprotein CD4 isoform 1 precursor [Homo sapiens] 21.0 21.0 71% 0.50 100%	458
NP_000611.1 nitric oxide synthase, brain isoform 1 [Homo sapiens] 20.6 32.2 71% 0.88 80%
NP_000616.3 nitric oxide synthase, inducible [Homo sapiens] 19.3 19.3 57% 1.4 100%
NP_000618.3 latent-transforming growth factor beta-binding protein 1 isoform LTBP-1S precursor [Homo sapiens] 21.0 31.8 85% 0.40 100%
NP_000636.2 glycogen debranching enzyme isoform 2 [Homo sapiens] 20.6 20.6 57% 0.61 100%
NP_000637.2 glycogen debranching enzyme isoform 3 [Homo sapiens] 20.6 20.6 57% 0.61 100%
NP_000668.1 adenosine receptor A3 isoform 2 [Homo sapiens] 22.7 22.7 71% 0.14 100%
NP_000709.1 voltage-dependent N-type calcium channel subunit alpha-1B isoform 1 [Homo sapiens] 20.6 33.5 71% 0.88 100%
NP_000710.5 voltage-dependent L-type calcium channel subunit alpha-1C isoform 18 [Homo sapiens] 21.8 21.8 100% 0.19 71%
NP_000711.1 voltage-dependent L-type calcium channel subunit alpha-1D isoform a [Homo sapiens] 20.6 20.6 100% 0.48 71%
NP_000712.2 voltage-dependent R-type calcium channel subunit alpha-1E isoform 3 [Homo sapiens] 19.7 19.7 85% 0.88 83%	2270
NP_000712.2 voltage-dependent R-type calcium channel subunit alpha-1E isoform 3 [Homo sapiens] 20.6 20.6 57% 0.88 100%	2270
NP_000718.1 voltage-dependent calcium channel gamma-1 subunit [Homo sapiens] 20.6 20.6 85% 0.61 83%
NP_000728.1 choriogonadotropin subunit beta precursor [Homo sapiens] >ref|NP_149439.1| chorionic gonadotropin, beta polypeptide 8 precursor [Homo sapiens] >ref|NP_149032.1| chorionic gonadotropin, beta polypeptide 5 precursor [Homo sapiens] 19.3 19.3 100% 1.3 71%
NP_000735.1 neuronal acetylcholine receptor subunit alpha-4 isoform 1 precursor [Homo sapiens] 19.3 36.9 85% 1.5 100%
NP_000738.2 acetylcholine receptor subunit beta precursor [Homo sapiens] 21.0 21.0 71% 0.44 100%
NP_000745.1 catechol O-methyltransferase isoform MB-COMT [Homo sapiens] >ref|NP_001128633.1| catechol O-methyltransferase isoform MB-COMT [Homo sapiens] >ref|NP_001128634.1| catechol O-methyltransferase isoform MB-COMT [Homo sapiens] 21.0 21.0 100% 0.52 86%
NP_000776.1 25-hydroxyvitamin D-1 alpha hydroxylase, mitochondrial [Homo sapiens] 19.7 34.8 100% 1.6 100%
NP_000811.1 growth arrest-specific protein 6 isoform 1 precursor [Homo sapiens] 20.6 20.6 57% 0.88 100%
NP_000821.1 glutamate receptor, ionotropic kainate 1 isoform 1 precursor [Homo sapiens] 19.3 31.4 85% 1.4 83%
NP_000827.2 glutamate [NMDA] receptor subunit epsilon-4 precursor [Homo sapiens] 18.9 34.4 85% 2.0 100%
NP_000852.1 histamine H1 receptor [Homo sapiens] >ref|NP_001091681.1| histamine H1 receptor [Homo sapiens] >ref|NP_001091682.1| histamine H1 receptor [Homo sapiens] >ref|NP_001091683.1| histamine H1 receptor [Homo sapiens] 19.7 38.2 85% 1.0 100%	487	3	0.00616016	649.2	1.33306
NP_000852.1 histamine H1 receptor [Homo sapiens] >ref|NP_001091681.1| histamine H1 receptor [Homo sapiens] >ref|NP_001091682.1| histamine H1 receptor [Homo sapiens] >ref|NP_001091683.1| histamine H1 receptor [Homo sapiens] 21.4 34.4 100% 0.27 57%	487
NP_000852.1 histamine H1 receptor [Homo sapiens] >ref|NP_001091681.1| histamine H1 receptor [Homo sapiens] >ref|NP_001091682.1| histamine H1 receptor [Homo sapiens] >ref|NP_001091683.1| histamine H1 receptor [Homo sapiens] 24.0 36.9 100% 0.050 100%	487
NP_000860.2 5-hydroxytryptamine receptor 3A isoform b precursor [Homo sapiens] 21.0 21.0 71% 0.44 100%
NP_000901.1 neuropeptide Y receptor type 2 [Homo sapiens] 19.3 19.3 71% 1.4 100%
NP_000905.3 mu-type opioid receptor isoform MOR-1 [Homo sapiens] 19.3 19.3 57% 1.2 100%
NP_000907.2 oxytocin receptor [Homo sapiens] 19.7 19.7 85% 1.2 83%
NP_000908.2 prolyl 4-hydroxylase subunit alpha-1 isoform 1 precursor [Homo sapiens] 20.2 20.2 71% 0.81 100%
NP_000912.3 cGMP-inhibited 3',5'-cyclic phosphodiesterase A isoform 1 [Homo sapiens] 19.7 19.7 100% 1.3 57%
NP_000914.2 cAMP-specific 3',5'-cyclic phosphodiesterase 4C isoform PDE4C1 [Homo sapiens] 19.7 19.7 100% 0.91 55%
NP_000925.2 alpha-2-antiplasmin isoform a precursor [Homo sapiens] >ref|NP_001159392.1| alpha-2-antiplasmin isoform a precursor [Homo sapiens] 21.4 21.4 85% 0.42 100%
NP_000926.2 procollagen-lysine,2-oxoglutarate 5-dioxygenase 2 isoform 2 precursor [Homo sapiens] 18.5 18.5 57% 2.0 100%	737
NP_000926.2 procollagen-lysine,2-oxoglutarate 5-dioxygenase 2 isoform 2 precursor [Homo sapiens] 19.3 19.3 100% 1.9 71%	737
NP_000928.1 DNA-directed RNA polymerase II subunit RPB1 [Homo sapiens] 19.7 19.7 57% 1.4 100%
NP_000953.2 prostaglandin G/H synthase 1 isoform 1 precursor [Homo sapiens] 19.7 19.7 71% 1.6 80%
NP_001001323.1 plasma membrane calcium-transporting ATPase 1 isoform 1a [Homo sapiens] 19.3 19.3 71% 1.5 100%
NP_001001331.1 plasma membrane calcium-transporting ATPase 2 isoform 1 [Homo sapiens] 19.3 19.3 71% 1.5 100%
NP_001001344.1 plasma membrane calcium-transporting ATPase 3 isoform 3b [Homo sapiens] 19.3 19.3 71% 1.5 100%
NP_001001396.1 plasma membrane calcium-transporting ATPase 4 isoform 4a [Homo sapiens] 19.3 19.3 71% 1.5 100%
NP_001001396.1 plasma membrane calcium-transporting ATPase 4 isoform 4a [Homo sapiens] 20.2 20.2 71% 0.82 80%
NP_001001415.2 zinc finger protein 429 [Homo sapiens] 18.9 18.9 85% 2.0 83%
NP_001001520.1 hepatoma-derived growth factor-related protein 2 isoform 1 [Homo sapiens] 19.3 19.3 57% 1.4 100%
NP_001001568.1 high affinity cGMP-specific 3',5'-cyclic phosphodiesterase 9A isoform c [Homo sapiens] 18.9 18.9 100% 1.8 71%
NP_001001569.1 high affinity cGMP-specific 3',5'-cyclic phosphodiesterase 9A isoform d [Homo sapiens] 18.9 18.9 100% 1.8 71%
NP_001001570.1 high affinity cGMP-specific 3',5'-cyclic phosphodiesterase 9A isoform e [Homo sapiens] 20.6 20.6 85% 0.93 83%
NP_001001572.1 high affinity cGMP-specific 3',5'-cyclic phosphodiesterase 9A isoform g [Homo sapiens] >ref|NP_001001573.1| high affinity cGMP-specific 3',5'-cyclic phosphodiesterase 9A isoform g [Homo sapiens] >ref|NP_001001579.1| high affinity cGMP-specific 3',5'-cyclic phosphodiesterase 9A isoform g [Homo sapiens] >ref|NP_001001584.1| high affinity cGMP-specific 3',5'-cyclic phosphodiesterase 9…
NP_001001575.1 high affinity cGMP-specific 3',5'-cyclic phosphodiesterase 9A isoform i [Homo sapiens] 18.9 18.9 100% 1.8 71%
NP_001001576.1 high affinity cGMP-specific 3',5'-cyclic phosphodiesterase 9A isoform j [Homo sapiens] >ref|NP_001001580.1| high affinity cGMP-specific 3',5'-cyclic phosphodiesterase 9A isoform j [Homo sapiens] 18.9 18.9 100% 1.8 71%
NP_001001664.1 speckle-type POZ protein-like [Homo sapiens] 19.7 19.7 57% 1.0 100%
NP_001001668.3 zinc finger protein 470 [Homo sapiens] 20.6 20.6 85% 0.88 67%
NP_001001919.1 olfactory receptor 13C4 [Homo sapiens] 19.7 19.7 100% 1.2 55%
NP_001001924.1 microtubule-associated tumor suppressor 1 isoform 1 [Homo sapiens] 20.2 20.2 85% 0.87 83%
NP_001001925.1 microtubule-associated tumor suppressor 1 isoform 2 [Homo sapiens] 20.2 20.2 85% 0.87 83%
NP_001001955.2 olfactory receptor 4C13 [Homo sapiens] 21.4 21.4 71% 0.32 100%
NP_001001956.1 olfactory receptor 13C9 [Homo sapiens] 20.2 20.2 100% 0.87 55%	318	2	0.00628931	220.4	0.693082
NP_001001956.1 olfactory receptor 13C9 [Homo sapiens] 20.6 20.6 85% 0.53 83%	318
NP_001001961.1 olfactory receptor 13C3 [Homo sapiens] 19.7 19.7 100% 1.2 55%
NP_001001963.1 olfactory receptor 2L8 [Homo sapiens] 19.7 19.7 100% 1.2 55%
NP_001001971.1 protein FAM13C isoform 2 [Homo sapiens] 19.7 19.7 85% 1.1 83%
NP_001001991.1 inactive serine protease PAMR1 isoform b precursor [Homo sapiens] 19.7 19.7 57% 1.1 100%
NP_001002006.1 cytosolic 5'-nucleotidase 1B isoform 1 [Homo sapiens] 21.4 21.4 71% 0.34 100%
NP_001002035.1 beta-defensin 108B precursor [Homo sapiens] 20.6 20.6 71% 0.53 100%
NP_001002259.1 caprin-2 isoform 1 [Homo sapiens] 22.7 22.7 85% 0.18 100%
NP_001002838.1 serine/threonine-protein kinase WNK3 isoform 2 [Homo sapiens] 20.2 34.8 85% 1.1 83%
NP_001003801.1 SWI/SNF-related matrix-associated actin-dependent regulator of chromatin subfamily D member 3 isoform 2 [Homo sapiens] 18.9 18.9 100% 2.0 71%
NP_001004063.2 olfactory receptor 4K1 [Homo sapiens] 19.7 19.7 57% 0.89 100%
NP_001004135.1 olfactory receptor 2A12 [Homo sapiens] 18.9 18.9 85% 2.0 83%
NP_001004196.2 OX-2 membrane glycoprotein isoform b [Homo sapiens] 20.6 20.6 57% 0.59 100%
NP_001004312.2 receptor-transporting protein 2 [Homo sapiens] 20.2 20.2 100% 0.65 71%
NP_001004319.1 von Hippel-Lindau-like protein [Homo sapiens] 23.1 23.1 100% 0.10 86%
NP_001004341.1 ETS translocation variant 3-like protein [Homo sapiens] 19.3 19.3 100% 1.9 86%
NP_001004416.2 uromodulin-like 1 isoform 1 precursor [Homo sapiens] 19.7 19.7 100% 0.89 67%
NP_001004440.1 protein FAM19A3 isoform 2 precursor [Homo sapiens] 18.9 18.9 71% 2.0 80%
NP_001004441.2 ankyrin repeat domain-containing protein 34B [Homo sapiens] 19.7 19.7 71% 1.3 100%
NP_001004459.1 olfactory receptor 1S2 [Homo sapiens] 20.2 20.2 100% 0.87 55%
NP_001004460.1 olfactory receptor 10A2 [Homo sapiens] 19.7 19.7 100% 1.2 55%
NP_001004465.1 olfactory receptor 10H4 [Homo sapiens] 19.3 19.3 71% 1.8 80%
NP_001004478.1 olfactory receptor 10Z1 [Homo sapiens] 19.7 19.7 85% 1.2 86%
NP_001004481.1 olfactory receptor 13C2 [Homo sapiens] 20.2 20.2 100% 0.87 55%	318	2	0.00628931	233	0.732704
NP_001004481.1 olfactory receptor 13C2 [Homo sapiens] 20.6 20.6 85% 0.53 83%	318
NP_001004482.1 olfactory receptor 13C5 [Homo sapiens] 19.3 19.3 85% 1.8 71%	318	2	0.00628931	207.7	0.653145
NP_001004482.1 olfactory receptor 13C5 [Homo sapiens] 20.2 20.2 100% 0.87 55%	318
NP_001004483.1 olfactory receptor 13C8 [Homo sapiens] 20.6 20.6 85% 0.53 83%
NP_001004484.1 olfactory receptor 13D1 [Homo sapiens] 19.7 19.7 100% 1.2 55%
NP_001004485.1 olfactory receptor 13F1 [Homo sapiens] 19.7 19.7 100% 1.2 55%
NP_001004487.1 olfactory receptor 13J1 [Homo sapiens] 19.7 19.7 85% 1.5 83%
NP_001004684.1 olfactory receptor 2D3 [Homo sapiens] 19.7 19.7 100% 1.2 55%
NP_001004686.1 olfactory receptor 2L2 [Homo sapiens] 19.7 19.7 100% 1.2 55%
NP_001004687.1 olfactory receptor 2L3 [Homo sapiens] 19.7 19.7 100% 1.2 55%
NP_001004691.1 olfactory receptor 2M7 [Homo sapiens] 21.4 21.4 71% 0.26 100%
NP_001004704.1 olfactory receptor 4C6 [Homo sapiens] 19.3 19.3 85% 2.0 67%
NP_001004708.1 olfactory receptor 4D6 [Homo sapiens] 19.7 19.7 100% 1.2 55%
NP_001004713.1 olfactory receptor 1I1 [Homo sapiens] 19.7 34.4 100% 1.2 75%
NP_001004715.1 olfactory receptor 4K17 [Homo sapiens] 19.7 19.7 57% 0.90 100%
NP_001004740.1 olfactory receptor 5M1 [Homo sapiens] 20.2 20.2 71% 0.71 100%
NP_001004745.1 olfactory receptor 5T1 [Homo sapiens] 19.7 19.7 100% 1.2 55%
NP_001005158.1 scm-like with four MBT domains protein 1 [Homo sapiens] >ref|NP_057413.2| scm-like with four MBT domains protein 1 [Homo sapiens] >ref|NP_001005159.1| scm-like with four MBT domains protein 1 [Homo sapiens] 19.7 19.7 71% 1.2 100%
NP_001005182.1 olfactory receptor 6C1 [Homo sapiens] 19.3 19.3 100% 1.4 71%	312	2	0.00641026	365.7	1.17212
NP_001005182.1 olfactory receptor 6C1 [Homo sapiens] 20.2 20.2 100% 0.87 55%	312
NP_001005192.2 olfactory receptor 7G1 [Homo sapiens] 20.2 20.2 100% 0.87 55%
NP_001005214.2 leucine-rich repeat-containing protein 52 precursor [Homo sapiens] 19.3 19.3 71% 1.3 100%
NP_001005217.1 protein FRG2 [Homo sapiens] >ref|NP_001186161.1| FSHD region gene 2-like [Homo sapiens] 18.9 18.9 100% 2.0 56%
NP_001005242.2 plakophilin-2 isoform 2a [Homo sapiens] 20.6 20.6 57% 0.60 100%
NP_001005243.1 olfactory receptor 9K2 [Homo sapiens] 18.5 18.5 71% 2.0 80%
NP_001005280.1 olfactory receptor 10A7 [Homo sapiens] 19.7 19.7 100% 1.2 55%
NP_001005326.1 olfactory receptor 4F6 [Homo sapiens] 18.9 18.9 100% 1.7 86%
NP_001005335.1 heterogeneous nuclear ribonucleoprotein L isoform b [Homo sapiens] 19.7 19.7 71% 1.3 100%
NP_001005377.1 urokinase plasminogen activator surface receptor isoform 3 precursor [Homo sapiens] 18.9 18.9 100% 2.0 71%
NP_001005388.2 neurofascin isoform 1 precursor [Homo sapiens] 19.3 19.3 57% 1.5 100%
NP_001005389.2 neurofascin isoform 5 precursor [Homo sapiens] 19.3 19.3 57% 1.5 100%
NP_001005409.1 splicing factor 3A subunit 1 isoform 2 [Homo sapiens] 22.3 22.3 85% 0.16 83%
NP_001005470.1 olfactory receptor 4B1 [Homo sapiens] 19.7 19.7 100% 1.2 55%
NP_001005490.1 olfactory receptor 6C74 [Homo sapiens] 19.3 19.3 85% 1.5 67%	312	2	0.00641026	331.8	1.06346
NP_001005490.1 olfactory receptor 6C74 [Homo sapiens] 19.3 19.3 85% 1.6 67%	312
NP_001006682.1 spindlin-2B [Homo sapiens] >ref|NP_001006683.1| spindlin-2B [Homo sapiens] >ref|NP_001006684.1| spindlin-2B [Homo sapiens] 22.7 22.7 71% 0.17 100%
NP_001006948.1 UHRF1-binding protein 1-like isoform b [Homo sapiens] 21.0 21.0 71% 0.50 100%
NP_001007126.1 uncharacterized protein C20orf201 [Homo sapiens] 19.3 19.3 57% 1.7 100%
NP_001007232.2 rho GTPase-activating protein 25 isoform a [Homo sapiens] 24.0 24.0 100% 0.064 71%
NP_001007528.1 LMBR1 domain-containing protein 2 [Homo sapiens] 19.7 19.7 100% 0.90 67%
NP_001008405.1 B-cell receptor-associated protein 29 isoform a [Homo sapiens] 19.3 19.3 71% 1.8 100%
NP_001008410.1 metalloreductase STEAP3 isoform b [Homo sapiens] >ref|NP_060704.2| metalloreductase STEAP3 isoform b [Homo sapiens] 21.0 35.2 85% 0.44 100%
NP_001008496.2 piwi-like protein 3 isoform 1 [Homo sapiens] 19.7 19.7 85% 1.9 83%
NP_001008503.2 mu-type opioid receptor isoform MOR-1O [Homo sapiens] 19.3 19.3 57% 1.2 100%
NP_001008504.2 mu-type opioid receptor isoform MOR-1A [Homo sapiens] 19.3 19.3 57% 1.2 100%
NP_001008505.2 mu-type opioid receptor isoform MOR-1X [Homo sapiens] 19.3 19.3 57% 1.2 100%
NP_001008740.1 transmembrane and coiled-coil domain-containing protein 2 [Homo sapiens] 19.3 19.3 71% 1.3 100%
NP_001008749.2 ras-related protein Rab-19 [Homo sapiens] 19.7 19.7 71% 1.3 100%
NP_001008779.1 speedy protein A isoform 2 [Homo sapiens] 20.2 20.2 85% 0.85 83%
NP_001008844.1 desmoplakin isoform II [Homo sapiens] 19.3 19.3 71% 1.5 80%
NP_001008860.1 magnesium transporter NIPA2 isoform a [Homo sapiens] >ref|NP_112184.4| magnesium transporter NIPA2 isoform a [Homo sapiens] >ref|NP_001008892.1| magnesium transporter NIPA2 isoform a [Homo sapiens] >ref|NP_001171818.1| magnesium transporter NIPA2 isoform a [Homo sapiens] 20.6 20.6 57% 0.60 100%
NP_001009905.1 UDP-GlcNAc:betaGal beta-1,3-N-acetylglucosaminyltransferase-like protein 1 [Homo sapiens] 19.7 19.7 71% 1.5 100%
NP_001009944.2 polycystin-1 isoform 1 precursor [Homo sapiens] 19.3 19.3 71% 1.9 100%
NP_001009984.1 uncharacterized protein C20orf194 [Homo sapiens] 20.2 33.5 100% 0.83 80%
NP_001010858.2 E3 ubiquitin-protein ligase RNF187 [Homo sapiens] 18.9 18.9 100% 1.9 57%
NP_001010862.2 spindlin-3 [Homo sapiens] 22.7 22.7 71% 0.17 100%
NP_001010875.1 kidney mitochondrial carrier protein 1 [Homo sapiens] 19.7 19.7 71% 1.6 83%
NP_001010876.1 putative transmembrane protein C6orf191 [Homo sapiens] 20.2 20.2 71% 0.77 80%
NP_001010974.1 breast carcinoma-amplified sequence 4 isoform c [Homo sapiens] 20.6 20.6 85% 0.63 83%
NP_001011552.2 sodium/hydrogen exchanger 4 precursor [Homo sapiens] 21.0 21.0 57% 0.65 100%
NP_001011655.1 transmembrane protein 44 isoform b [Homo sapiens] 19.7 36.1 100% 1.4 100%
NP_001011722.2 rho guanine nucleotide exchange factor 10-like protein isoform 2 [Homo sapiens] 19.3 19.3 85% 1.2 83%
NP_001012425.1 uncharacterized protein C1orf146 [Homo sapiens] 19.7 19.7 71% 1.4 100%
NP_001012428.1 ankyrin repeat and SOCS box protein 11 isoform b [Homo sapiens] 19.3 35.2 85% 1.8 100%
NP_001012428.1 ankyrin repeat and SOCS box protein 11 isoform b [Homo sapiens] 21.4 21.4 85% 0.34 100%
NP_001012527.1 membrane-associated transporter protein isoform b [Homo sapiens] 19.7 19.7 100% 1.1 60%
NP_001012771.1 zinc finger protein 763 [Homo sapiens] 20.2 20.2 71% 0.82 100%	397	2	0.00503778	314.2	0.791436
NP_001012771.1 zinc finger protein 763 [Homo sapiens] 20.2 20.2 71% 0.83 100%	397
NP_001012998.2 spermidine/spermine N(1)-acetyltransferase-like protein 1 [Homo sapiens] 18.9 18.9 85% 2.0 83%	632
NP_001012998.2 spermidine/spermine N(1)-acetyltransferase-like protein 1 [Homo sapiens] 19.7 19.7 71% 1.2 100%	632
NP_001013049.1 VPS10 domain-containing receptor SorCS1 isoform b precursor [Homo sapiens] 18.5 18.5 100% 2.0 75%
NP_001013455.1 nucleoporin SEH1 isoform 1 [Homo sapiens] 21.0 21.0 71% 0.36 100%
NP_001013663.1 transmembrane protein 82 [Homo sapiens] 20.6 20.6 71% 0.69 100%
NP_001013675.1 leucine-rich repeat-containing protein 26 precursor [Homo sapiens] 18.9 18.9 71% 1.6 80%
NP_001013682.2 ferric-chelate reductase 1 precursor [Homo sapiens] 19.7 19.7 85% 1.2 83%
NP_001013728.2 perilipin-5 [Homo sapiens] 18.9 18.9 57% 1.8 100%
NP_001013764.1 diacylglycerol kinase kappa [Homo sapiens] 18.5 18.5 57% 2.0 100%
NP_001013765.1 transmembrane protein 225 [Homo sapiens] 20.6 20.6 100% 0.58 67%
NP_001014305.1 DCN1-like protein 2 [Homo sapiens] 18.9 18.9 85% 1.7 83%
NP_001014446.1 OCIA domain-containing protein 2 isoform 1 [Homo sapiens] 21.0 21.0 85% 0.53 83%
NP_001015055.1 rhotekin isoform a [Homo sapiens] 21.0 21.0 100% 0.51 86%
NP_001015056.1 rhotekin isoform c [Homo sapiens] 21.0 21.0 100% 0.50 86%
NP_001015882.2 dnaJ homolog subfamily C member 25 precursor [Homo sapiens] 18.9 18.9 57% 1.8 100%
NP_001017424.1 potassium channel subfamily K member 2 isoform a [Homo sapiens] 19.3 19.3 57% 1.6 100%
NP_001017962.1 prolyl 4-hydroxylase subunit alpha-1 isoform 2 precursor [Homo sapiens] >ref|NP_001136067.1| prolyl 4-hydroxylase subunit alpha-1 isoform 2 precursor [Homo sapiens] 20.2 20.2 71% 0.81 100%
NP_001017969.2 uncharacterized protein KIAA2026 [Homo sapiens] 19.7 19.7 85% 1.3 83%
NP_001017970.1 cell cycle control protein 50B [Homo sapiens] 18.9 18.9 57% 2.0 100%
NP_001017973.1 prolyl 4-hydroxylase subunit alpha-2 isoform 2 precursor [Homo sapiens] >ref|NP_001017974.1| prolyl 4-hydroxylase subunit alpha-2 isoform 2 precursor [Homo sapiens] >ref|NP_001136070.1| prolyl 4-hydroxylase subunit alpha-2 isoform 2 precursor [Homo sapiens] 21.0 21.0 85% 0.56 100%
NP_001017977.1 DDB1- and CUL4-associated factor 6 isoform b [Homo sapiens] 21.0 21.0 71% 0.33 100%
NP_001017980.1 vacuolar ATPase assembly integral membrane protein VMA21 [Homo sapiens] 23.1 23.1 85% 0.094 100%
NP_001018003.1 vinexin isoform 2 [Homo sapiens] 19.3 19.3 85% 1.9 83%
NP_001019799.1 neuropilin-1 isoform b precursor [Homo sapiens] 19.3 19.3 85% 1.4 86%
NP_001019800.1 neuropilin-1 isoform c precursor [Homo sapiens] 19.3 19.3 85% 1.4 86%
NP_001019854.1 zinc finger protein 688 isoform b [Homo sapiens] 20.2 20.2 71% 0.81 100%	262	2	0.00763359	207.9	0.793511
NP_001019854.1 zinc finger protein 688 isoform b [Homo sapiens] 20.2 20.2 71% 0.82 100%	262
NP_001020130.1 actin-related protein 2/3 complex subunit 4 isoform b [Homo sapiens] >ref|NP_001020131.1| actin-related protein 2/3 complex subunit 4 isoform b [Homo sapiens] 19.3 19.3 71% 1.3 100%
NP_001020365.1 liver carboxylesterase 1 isoform b precursor [Homo sapiens] 19.3 19.3 57% 1.4 100%
NP_001020366.1 liver carboxylesterase 1 isoform a precursor [Homo sapiens] 19.3 19.3 57% 1.4 100%
NP_001020437.1 UPF0524 protein C3orf70 [Homo sapiens] 19.7 19.7 57% 1.4 100%
NP_001025051.1 scm-like with four MBT domains protein 2 [Homo sapiens] >ref|NP_001018049.1| scm-like with four MBT domains protein 2 [Homo sapiens] 19.3 19.3 57% 1.4 100%
NP_001025135.2 tubulin polyglutamylase TTLL13 [Homo sapiens] 20.6 20.6 85% 0.74 83%
NP_001025168.2 zinc finger protein 181 isoform 1 [Homo sapiens] 22.7 22.7 85% 0.19 83%
NP_001025218.1 prostate-specific antigen isoform 3 preproprotein [Homo sapiens] 21.0 21.0 71% 0.52 100%
NP_001026.2 ryanodine receptor 2 [Homo sapiens] 19.3 56.4 100% 1.8 100%
NP_001026870.2 protein FAM198B isoform 1 [Homo sapiens] 19.7 19.7 85% 1.2 67%
NP_001026909.1 ankyrin repeat and SOCS box protein 9 isoform 1 [Homo sapiens] 21.8 37.8 85% 0.28 100%
NP_001027.3 ryanodine receptor 3 isoform 1 [Homo sapiens] 19.7 19.7 71% 1.2 100%
NP_001027017.1 carnitine O-palmitoyltransferase 1, liver isoform isoform 2 [Homo sapiens] 19.3 19.3 71% 1.8 100%
NP_001028725.1 cytospin-B isoform 1 [Homo sapiens] >ref|NP_001230368.1| cytospin-B isoform 1 [Homo sapiens] 18.9 18.9 71% 1.8 100%	1068
NP_001028725.1 cytospin-B isoform 1 [Homo sapiens] >ref|NP_001230368.1| cytospin-B isoform 1 [Homo sapiens] 19.7 19.7 85% 0.81 83%	1068
NP_001028726.1 cytospin-B isoform 4 [Homo sapiens] 19.7 19.7 85% 0.81 83%
NP_001028727.1 cytospin-B isoform 2 [Homo sapiens] 18.9 18.9 71% 1.8 100%	987
NP_001028727.1 cytospin-B isoform 2 [Homo sapiens] 19.7 19.7 85% 0.81 83%	987
NP_001028755.2 acyl-coenzyme A thioesterase 9, mitochondrial isoform b precursor [Homo sapiens] 19.3 19.3 85% 1.9 83%
NP_001028776.1 protein PTHB1 isoform 3 [Homo sapiens] 20.6 20.6 71% 0.69 100%
NP_001028777.1 protein PTHB1 isoform 4 [Homo sapiens] 20.6 20.6 71% 0.69 100%
NP_001030584.1 cytosolic carboxypeptidase-like protein 5 isoform 3 [Homo sapiens] 18.9 18.9 57% 1.8 100%
NP_001032202.1 RING finger protein unkempt-like isoform 2 [Homo sapiens] 19.3 19.3 71% 1.3 80%
NP_001032209.1 neuronal cell adhesion molecule isoform A precursor [Homo sapiens] 19.7 19.7 100% 1.4 86%	1304
NP_001032209.1 neuronal cell adhesion molecule isoform A precursor [Homo sapiens] 21.0 21.0 71% 0.48 100%	1304
NP_001032248.1 acyl-coenzyme A thioesterase 9, mitochondrial isoform a precursor [Homo sapiens] 19.3 19.3 85% 1.9 83%
NP_001032416.1 cAMP-specific 3',5'-cyclic phosphodiesterase 4B isoform 2 [Homo sapiens] 19.7 19.7 100% 0.90 55%
NP_001032417.1 cAMP-specific 3',5'-cyclic phosphodiesterase 4B isoform 3 [Homo sapiens] 19.7 19.7 100% 0.91 55%
NP_001032622.1 GON-4-like protein isoform a [Homo sapiens] 19.3 19.3 57% 1.5 100%
NP_001032819.1 beta-defensin 115 precursor [Homo sapiens] 19.3 19.3 71% 1.7 100%
NP_001034.1 sodium-dependent noradrenaline transporter isoform 2 [Homo sapiens] >ref|NP_001165972.1| sodium-dependent noradrenaline transporter isoform 2 [Homo sapiens] 18.9 18.9 100% 1.7 71%	617	5	0.00810373	846.8	1.37245
NP_001034.1 sodium-dependent noradrenaline transporter isoform 2 [Homo sapiens] >ref|NP_001165972.1| sodium-dependent noradrenaline transporter isoform 2 [Homo sapiens] 19.3 19.3 85% 1.5 67%	617
NP_001034.1 sodium-dependent noradrenaline transporter isoform 2 [Homo sapiens] >ref|NP_001165972.1| sodium-dependent noradrenaline transporter isoform 2 [Homo sapiens] 19.3 19.3 85% 1.6 67%	617
NP_001034.1 sodium-dependent noradrenaline transporter isoform 2 [Homo sapiens] >ref|NP_001165972.1| sodium-dependent noradrenaline transporter isoform 2 [Homo sapiens] 19.3 19.3 85% 1.6 67%	617
NP_001034.1 sodium-dependent noradrenaline transporter isoform 2 [Homo sapiens] >ref|NP_001165972.1| sodium-dependent noradrenaline transporter isoform 2 [Homo sapiens] 24.4 24.4 100% 0.043 86%	617
NP_001034216.1 zinc finger protein 718 [Homo sapiens] 19.7 19.7 71% 1.4 100%
NP_001034221.1 intercellular adhesion molecule 4 isoform 3 precursor [Homo sapiens] 19.7 19.7 100% 1.4 71%
NP_001034484.3 uncharacterized protein C9orf68 [Homo sapiens] 20.2 20.2 71% 0.80 100%
NP_001034589.2 von Willebrand factor A domain-containing protein 5B1 precursor [Homo sapiens] 20.2 20.2 85% 0.84 83%
NP_001034612.1 acetylcholine receptor subunit alpha isoform a precursor [Homo sapiens] 20.6 20.6 71% 0.49 100%	482	2	0.00414938	434.6	0.90166
NP_001034612.1 acetylcholine receptor subunit alpha isoform a precursor [Homo sapiens] 20.6 20.6 71% 0.58 100%	482
NP_001034639.1 dnaJ homolog subfamily B member 2 isoform a [Homo sapiens] 20.6 20.6 85% 0.63 83%
NP_001034662.2 SEC14-like protein 1 isoform b [Homo sapiens] >ref|NP_001191337.1| SEC14-like protein 1 isoform b [Homo sapiens] 21.0 21.0 71% 0.44 100%
NP_001034669.1 microtubule-associated protein 9 [Homo sapiens] 21.0 21.0 71% 0.45 100%
NP_001034704.2 zinc finger protein 705D [Homo sapiens] 19.7 19.7 71% 1.4 100%
NP_001034759.1 intermediate filament family orphan 1 isoform 4 [Homo sapiens] 22.3 22.3 85% 0.26 100%
NP_001034842.2 echinoderm microtubule-associated protein-like 6 [Homo sapiens] 18.9 18.9 71% 2.0 100%	1958
NP_001034842.2 echinoderm microtubule-associated protein-like 6 [Homo sapiens] 19.7 35.2 100% 1.2 86%	1958
NP_001035.1 sodium-dependent dopamine transporter [Homo sapiens] 24.0 24.0 100% 0.058 86%
NP_001035059.1 tyrosine-protein phosphatase non-receptor type 5 isoform b [Homo sapiens] 19.7 19.7 100% 1.1 71%
NP_001035088.2 protein FAM83G [Homo sapiens] 22.3 22.3 71% 0.15 100%	823
NP_001035088.2 protein FAM83G [Homo sapiens] 22.3 22.3 71% 0.17 100%	823
NP_001035154.1 protein FAM75A2 [Homo sapiens] 18.9 18.9 57% 2.0 100%	1347
NP_001035154.1 protein FAM75A2 [Homo sapiens] 19.3 35.2 85% 1.9 100%	1347
NP_001035160.1 seven transmembrane helix receptor precursor [Homo sapiens] 19.3 33.9 71% 1.7 100%
NP_001035197.1 DNA mismatch repair protein Mlh3 isoform 1 [Homo sapiens] 21.0 21.0 100% 0.55 86%
NP_001035233.1 sodium channel protein type 2 subunit alpha isoform 2 [Homo sapiens] 20.6 33.1 57% 0.88 100%
NP_001035249.1 testican-3 isoform 1 precursor [Homo sapiens] 19.7 19.7 85% 1.2 83%
NP_001035362.3 ADAMTS-like protein 1 isoform 4 precursor [Homo sapiens] 19.7 19.7 85% 0.98 83%
NP_001035519.1 protocadherin-17 precursor [Homo sapiens] 19.7 19.7 85% 1.9 83%
NP_001035805.1 uncharacterized protein KIAA0895-like [Homo sapiens] 20.6 20.6 100% 0.62 67%
NP_001035915.1 sodium/glucose cotransporter 5 isoform 2 [Homo sapiens] 19.7 19.7 85% 1.1 83%
NP_001035924.1 filamin A-interacting protein 1-like isoform 3 [Homo sapiens] 18.5 18.5 57% 1.9 100%
NP_001035957.1 neurofibromin isoform 1 [Homo sapiens] 19.3 19.3 71% 1.8 100%
NP_001036038.1 cytosolic endo-beta-N-acetylglucosaminidase [Homo sapiens] 20.2 20.2 71% 0.62 100%
NP_001036069.1 5'-3' exoribonuclease 1 isoform b [Homo sapiens] 21.0 21.0 100% 0.46 75%	1693
NP_001036069.1 5'-3' exoribonuclease 1 isoform b [Homo sapiens] 21.8 52.8 100% 0.41 100%	1693
NP_001037.1 solute carrier family 12 member 2 isoform 1 [Homo sapiens] 21.0 21.0 85% 0.57 100%
NP_001037835.1 metallophosphoesterase domain-containing protein 1 [Homo sapiens] 20.2 20.2 71% 0.72 100%
NP_001047.1 sulfotransferase 1C2 isoform a [Homo sapiens] 18.9 34.4 100% 2.0 80%
NP_001050.1 neuromedin-K receptor [Homo sapiens] 20.2 20.2 85% 1.0 83%
NP_001056.1 tumor necrosis factor receptor superfamily member 1A precursor [Homo sapiens] 20.2 20.2 71% 0.75 100%
NP_001068567.1 src kinase-associated phosphoprotein 1 isoform 2 [Homo sapiens] 23.1 23.1 100% 0.085 88%
NP_001071122.1 tumor necrosis factor alpha-induced protein 8 isoform b [Homo sapiens] 19.7 19.7 71% 1.1 100%
NP_001072.2 cubilin precursor [Homo sapiens] 19.3 19.3 57% 1.4 100%
NP_001073136.1 homeobox protein Nkx-2.1 isoform 1 [Homo sapiens] 19.3 19.3 71% 1.8 80%
NP_001073141.1 fibronectin type-III domain-containing protein 3A isoform 1 [Homo sapiens] 19.3 19.3 100% 1.5 50%
NP_001073285.1 insulin receptor isoform Short preproprotein [Homo sapiens] 19.7 19.7 71% 1.0 80%	1370
NP_001073285.1 insulin receptor isoform Short preproprotein [Homo sapiens] 20.6 20.6 85% 0.59 67%	1370
NP_001073286.1 integrin alpha-6 isoform a precursor [Homo sapiens] 19.3 19.3 71% 1.2 80%	1091
NP_001073286.1 integrin alpha-6 isoform a precursor [Homo sapiens] 20.2 20.2 100% 0.92 86%	1091
NP_001073291.1 laminin subunit alpha-2 isoform b precursor [Homo sapiens] 18.9 18.9 85% 1.8 83%	3118
NP_001073291.1 laminin subunit alpha-2 isoform b precursor [Homo sapiens] 19.3 19.3 85% 1.4 83%	3118
NP_001073291.1 laminin subunit alpha-2 isoform b precursor [Homo sapiens] 19.3 28.8 71% 1.3 100%	3118
NP_001073315.1 CREB-binding protein isoform b [Homo sapiens] 18.9 18.9 57% 1.6 100%
NP_001073346.2 ras GTPase-activating protein 4 isoform 2 [Homo sapiens] 18.5 18.5 57% 2.0 100%
NP_001073351.1 serine/threonine-protein kinase D2 isoform B [Homo sapiens] 20.2 20.2 85% 0.83 63%
NP_001073379.1 leucine-rich repeat and IQ domain-containing protein 1 [Homo sapiens] 18.9 18.9 57% 2.0 100%
NP_001073867.1 proteasome-associated protein ECM29 homolog [Homo sapiens] 20.6 20.6 85% 0.55 83%
NP_001073876.2 beta-galactosidase-1-like protein 3 [Homo sapiens] 20.6 20.6 71% 0.70 100%
NP_001073896.1 thrombospondin type-1 domain-containing protein 7B [Homo sapiens] 19.3 19.3 100% 1.8 78%	1577
NP_001073896.1 thrombospondin type-1 domain-containing protein 7B [Homo sapiens] 19.3 19.3 57% 1.4 100%	1577
NP_001073899.2 TOX high mobility group box family member 3 isoform 1 [Homo sapiens] 19.7 19.7 71% 1.0 100%
NP_001073908.1 heat shock factor protein 5 [Homo sapiens] 20.2 20.2 100% 0.80 71%
NP_001073913.1 immunoglobulin superfamily member 5 [Homo sapiens] 18.9 18.9 85% 1.6 83%	407	2	0.004914	498.8	1.22555
NP_001073913.1 immunoglobulin superfamily member 5 [Homo sapiens] 18.9 18.9 85% 1.9 83%	407
NP_001073917.2 ephrin type-A receptor 6 isoform a [Homo sapiens] 19.3 19.3 71% 1.7 100%
NP_001073922.2 integrator complex subunit 1 [Homo sapiens] 19.3 36.9 100% 1.4 100%
NP_001073925.2 zinc finger and SCAN domain-containing protein 5B [Homo sapiens] 20.6 20.6 71% 0.50 100%
NP_001073926.1 leucine-rich repeat-containing protein 4B precursor [Homo sapiens] 19.7 19.7 100% 1.1 67%
NP_001073946.1 teneurin-3 [Homo sapiens] 19.3 19.3 71% 1.4 100%
NP_001073964.2 trinucleotide repeat-containing gene 18 protein [Homo sapiens] 18.9 18.9 57% 1.0 100%	2968
NP_001073964.2 trinucleotide repeat-containing gene 18 protein [Homo sapiens] 20.6 20.6 71% 0.50 100%	2968
NP_001073964.2 trinucleotide repeat-containing gene 18 protein [Homo sapiens] 20.6 20.6 71% 0.59 100%	2968
NP_001073970.1 transmembrane protein 223 [Homo sapiens] 20.2 20.2 71% 0.90 100%
NP_001073997.2 uncharacterized protein LOC646498 [Homo sapiens] 19.3 19.3 85% 1.9 83%
NP_001074248.1 myosin-Ic isoform a [Homo sapiens] 20.6 20.6 57% 0.67 100%	1063
NP_001074248.1 myosin-Ic isoform a [Homo sapiens] 23.1 23.1 71% 0.080 100%	1063
NP_001074299.1 PRAME family member 12 [Homo sapiens] 18.5 18.5 57% 2.0 100%
NP_001074419.1 myosin-Ic isoform b [Homo sapiens] 20.6 20.6 57% 0.67 100%	1044
NP_001074419.1 myosin-Ic isoform b [Homo sapiens] 23.1 23.1 71% 0.080 100%	1044
NP_001074467.1 protein FRG2-like-1 [Homo sapiens] 18.9 18.9 100% 2.0 56%
NP_001075.1 procollagen-lysine,2-oxoglutarate 5-dioxygenase 3 precursor [Homo sapiens] 18.5 18.5 57% 2.0 100%
NP_001075019.1 THO complex subunit 2 [Homo sapiens] 18.9 18.9 85% 2.0 67%
NP_001075109.1 DNA-dependent protein kinase catalytic subunit isoform 2 [Homo sapiens] 19.7 19.7 71% 1.2 100%
NP_001075145.1 sodium channel protein type 3 subunit alpha isoform 2 [Homo sapiens] 20.6 33.1 57% 0.88 100%
NP_001075146.1 sodium channel protein type 3 subunit alpha isoform 3 [Homo sapiens] 20.6 33.1 57% 0.88 100%
NP_001075424.1 regulator of G-protein signaling 9 isoform 2 [Homo sapiens] 19.3 19.3 85% 1.2 63%
NP_001076428.1 scavenger receptor class B member 1 isoform 2 [Homo sapiens] 19.7 19.7 57% 1.3 100%
NP_001076593.1 protein FAM75A3 [Homo sapiens] 18.9 18.9 57% 2.0 100%	1347
NP_001076593.1 protein FAM75A3 [Homo sapiens] 19.3 35.2 85% 1.9 100%	1347
NP_001076804.1 zinc finger protein 112 homolog isoform 1 [Homo sapiens] 18.9 18.9 57% 2.0 100%	913
NP_001076804.1 zinc finger protein 112 homolog isoform 1 [Homo sapiens] 18.9 18.9 57% 2.0 100%	913
NP_001077071.1 protein patched homolog 1 isoform M [Homo sapiens] 20.6 20.6 71% 0.51 100%
NP_001077072.1 protein patched homolog 1 isoform L' [Homo sapiens] 20.6 20.6 71% 0.51 100%
NP_001077075.1 protein patched homolog 1 isoform S [Homo sapiens] >ref|NP_001077076.1| protein patched homolog 1 isoform S [Homo sapiens] >ref|NP_001077073.1| protein patched homolog 1 isoform S [Homo sapiens] >ref|NP_001077074.1| protein patched homolog 1 isoform S [Homo sapiens] 20.6 20.6 71% 0.51 100%
NP_001077416.1 transmembrane protease serine 4 isoform 3 [Homo sapiens] 19.3 19.3 57% 1.4 100%
NP_001078889.1 phospholipid scramblase family member 5 [Homo sapiens] 19.7 19.7 85% 1.8 83%
NP_001078921.1 protein FAM75A1 [Homo sapiens] 18.9 18.9 57% 2.0 100%	1347
NP_001078921.1 protein FAM75A1 [Homo sapiens] 19.3 35.2 85% 1.9 100%	1347
NP_001080.2 ATP-binding cassette sub-family A member 3 [Homo sapiens] 19.3 29.7 100% 1.4 100%
NP_001082.2 amiloride-sensitive amine oxidase [copper-containing] precursor [Homo sapiens] 21.4 21.4 85% 0.27 83%
NP_001084.3 acetyl-CoA carboxylase 2 precursor [Homo sapiens] 18.9 31.8 85% 2.0 80%
NP_001087241.1 mast/stem cell growth factor receptor Kit isoform 2 precursor [Homo sapiens] 19.3 19.3 71% 1.5 100%
NP_001090.2 prostatic acid phosphatase isoform PAP precursor [Homo sapiens] 19.7 19.7 100% 1.1 71%	386	2	0.00518135	769.5	1.99352	376
NP_001090.2 prostatic acid phosphatase isoform PAP precursor [Homo sapiens] 24.4 24.4 85% 0.044 100%	386
NP_001091949.1 HLA class I histocompatibility antigen, alpha chain F isoform 1 precursor [Homo sapiens] 19.3 19.3 57% 1.7 100%
NP_001091986.1 mucin-20 isoform S [Homo sapiens] 20.2 20.2 71% 0.90 100%
NP_001092006.1 ubiquitin carboxyl-terminal hydrolase 5 isoform 1 [Homo sapiens] 18.9 18.9 85% 1.7 83%
NP_001092082.1 sialic acid-binding Ig-like lectin 14 precursor [Homo sapiens] 20.6 20.6 100% 0.60 67%
NP_001092090.1 poly(rC)-binding protein 2 isoform c [Homo sapiens] 20.2 20.2 71% 0.71 100%
NP_001092108.1 RING finger protein 169 [Homo sapiens] 21.8 21.8 100% 0.27 86%
NP_001092254.1 protein FAM89B isoform 3 [Homo sapiens] 18.9 18.9 71% 1.8 100%
NP_001092255.1 protein FAM89B isoform 1 [Homo sapiens] 18.9 18.9 71% 1.8 100%
NP_001092288.1 cAMP-specific 3',5'-cyclic phosphodiesterase 4C isoform PDE4C3 [Homo sapiens] 19.7 19.7 100% 0.91 55%
NP_001092289.1 cAMP-specific 3',5'-cyclic phosphodiesterase 4C isoform PDE4C2 [Homo sapiens] 19.7 19.7 100% 0.90 55%
NP_001092688.1 RAD51-associated protein 2 [Homo sapiens] 23.1 23.1 85% 0.14 86%
NP_001092874.1 sodium channel protein type 5 subunit alpha isoform c [Homo sapiens] 19.3 19.3 71% 1.4 100%	2016
NP_001092874.1 sodium channel protein type 5 subunit alpha isoform c [Homo sapiens] 20.6 33.1 57% 0.88 100%	2016
NP_001092875.1 sodium channel protein type 5 subunit alpha isoform d [Homo sapiens] 19.3 19.3 71% 1.4 100%	1998
NP_001092875.1 sodium channel protein type 5 subunit alpha isoform d [Homo sapiens] 20.6 33.1 57% 0.88 100%	1998
NP_001092882.1 histone acetyltransferase KAT6A [Homo sapiens] >ref|NP_006757.2| histone acetyltransferase KAT6A [Homo sapiens] >ref|NP_001092883.1| histone acetyltransferase KAT6A [Homo sapiens] 18.9 32.7 85% 1.6 100%
NP_001092902.1 breast carcinoma-amplified sequence 3 isoform 1 [Homo sapiens] 19.7 19.7 85% 0.55 83%
NP_001093.1 alpha-actinin-1 isoform b [Homo sapiens] 19.3 19.3 100% 1.4 71%
NP_001093254.2 F-box/LRR-repeat protein 19 [Homo sapiens] 19.7 19.7 71% 1.2 100%
NP_001093882.1 ribonuclease 3 isoform 2 [Homo sapiens] 19.7 19.7 71% 1.2 100%
NP_001093892.1 SPATS2-like protein isoform a [Homo sapiens] >ref|NP_001093893.1| SPATS2-like protein isoform a [Homo sapiens] >ref|NP_056350.2| SPATS2-like protein isoform a [Homo sapiens] 20.6 20.6 85% 0.53 83%
NP_001093894.1 SPATS2-like protein isoform b [Homo sapiens] 20.6 20.6 85% 0.53 83%
NP_001094.1 alpha-actinin-2 [Homo sapiens] 19.3 19.3 100% 1.4 71%
NP_001094089.1 CDK5 and ABL1 enzyme substrate 1 isoform 2 [Homo sapiens] 19.3 19.3 71% 1.4 80%
NP_001094386.1 ghrelin O-acyltransferase [Homo sapiens] 20.6 20.6 57% 0.60 100%
NP_001094784.1 transmembrane protein 176B isoform b [Homo sapiens] 21.0 21.0 85% 0.45 60%	233	2	0.00858369	201.2	0.863519
NP_001094784.1 transmembrane protein 176B isoform b [Homo sapiens] 21.0 21.0 85% 0.46 60%	233
NP_001094859.1 putative claudin-25 [Homo sapiens] 18.9 32.2 100% 1.8 100%
NP_001094861.1 leucine-rich repeat and immunoglobulin-like domain-containing nogo receptor-interacting protein 3 precursor [Homo sapiens] 18.9 18.9 71% 1.6 80%
NP_001095.1 alpha-actinin-3 [Homo sapiens] 19.3 19.3 100% 1.4 71%
NP_001095270.1 protein FAM13B isoform 2 [Homo sapiens] 21.8 21.8 85% 0.24 83%
NP_001095271.1 protein FAM13B isoform 3 [Homo sapiens] 21.8 21.8 85% 0.24 83%
NP_001095872.1 phosphatidylcholine transfer protein isoform 2 [Homo sapiens] 20.6 20.6 71% 0.63 100%
NP_001096121.1 zinc finger protein 554 [Homo sapiens] 20.2 20.2 85% 0.82 83%
NP_001096123.1 OTU domain-containing protein 4 isoform 3 [Homo sapiens] 21.0 21.0 71% 0.45 100%	1049
NP_001096123.1 OTU domain-containing protein 4 isoform 3 [Homo sapiens] 21.8 21.8 85% 0.32 100%	1049
NP_001098018.1 uncharacterized protein LOC642587 [Homo sapiens] 18.9 18.9 57% 1.9 100%	102	3	0.0294118	192.9	1.89118	76.3
NP_001098018.1 uncharacterized protein LOC642587 [Homo sapiens] 18.9 18.9 57% 1.9 100%	102
NP_001098018.1 uncharacterized protein LOC642587 [Homo sapiens] 18.9 18.9 57% 2.0 100%	102
NP_001098057.1 schlafen family member 11 [Homo sapiens] >ref|NP_001098058.1| schlafen family member 11 [Homo sapiens] >ref|NP_001098059.1| schlafen family member 11 [Homo sapiens] >ref|NP_001098060.1| schlafen family member 11 [Homo sapiens] >ref|NP_689483.3| schlafen family member 11 [Homo sapiens] 19.3 19.3 85% 1.7 83%
NP_001098099.1 uncharacterized protein C4orf19 [Homo sapiens] >ref|NP_060772.2| uncharacterized protein C4orf19 [Homo sapiens] 18.9 18.9 85% 1.9 67%
NP_001098101.1 cAMP-specific 3',5'-cyclic phosphodiesterase 4D isoform PDE4D4 [Homo sapiens] 19.7 19.7 100% 0.91 55%
NP_001098549.1 probable fibrosin-1 [Homo sapiens] 19.3 19.3 100% 1.2 71%
NP_001098662.1 transducin-like enhancer protein 3 isoform b [Homo sapiens] 19.3 19.3 85% 1.7 83%
NP_001098985.1 multidrug resistance-associated protein 4 isoform 2 [Homo sapiens] 19.3 33.9 100% 1.9 83%
NP_001099003.1 uncharacterized protein C7orf58 isoform 2 precursor [Homo sapiens] 19.3 19.3 57% 1.5 100%
NP_001099032.1 ubiquitin conjugation factor E4 B isoform 1 [Homo sapiens] 18.9 18.9 57% 1.0 100%
NP_001099048.1 synaptonemal complex central element protein 2 [Homo sapiens] 18.9 18.9 57% 1.8 100%
NP_001103132.3 probable E3 ubiquitin-protein ligase C12orf51 [Homo sapiens] 19.3 34.8 85% 1.7 100%	4284
NP_001103132.3 probable E3 ubiquitin-protein ligase C12orf51 [Homo sapiens] 20.2 20.2 71% 0.83 100%	4284
NP_001103132.3 probable E3 ubiquitin-protein ligase C12orf51 [Homo sapiens] 21.0 35.2 100% 0.45 100%	4284
NP_001103132.3 probable E3 ubiquitin-protein ligase C12orf51 [Homo sapiens] 23.5 23.5 85% 0.074 100%	4284
NP_001103824.1 zona pellucida sperm-binding protein 3 isoform 1 precursor [Homo sapiens] 21.8 21.8 85% 0.27 83%
NP_001104488.1 neuron navigator 2 isoform 3 [Homo sapiens] 19.3 19.3 57% 1.8 100%
NP_001104567.1 tyrosine-protein kinase Lyn isoform B [Homo sapiens] 19.3 19.3 100% 1.3 60%
NP_001104777.1 cAMP-specific 3',5'-cyclic phosphodiesterase 4A isoform 1 [Homo sapiens] 19.7 19.7 100% 0.91 55%
NP_001104778.1 cAMP-specific 3',5'-cyclic phosphodiesterase 4A isoform 2 [Homo sapiens] 19.7 19.7 100% 0.91 55%
NP_001104779.1 cAMP-specific 3',5'-cyclic phosphodiesterase 4A isoform 3 [Homo sapiens] 19.7 19.7 100% 0.91 55%
NP_001104789.1 claudin-22 [Homo sapiens] 18.9 18.9 57% 1.8 100%
NP_001106197.1 protein KIAA0284 isoform 1 [Homo sapiens] 21.4 37.8 100% 0.39 100%
NP_001106649.1 nuclear factor of activated T-cells 5 isoform d [Homo sapiens] 20.6 20.6 71% 0.60 100%
NP_001106710.1 homeodomain-interacting protein kinase 2 isoform 2 [Homo sapiens] 18.9 18.9 85% 2.0 83%	1171
NP_001106710.1 homeodomain-interacting protein kinase 2 isoform 2 [Homo sapiens] 19.7 19.7 85% 1.3 83%	1171
NP_001106849.1 Fanconi anemia group I protein isoform 1 [Homo sapiens] 19.3 19.3 85% 1.6 83%
NP_001106995.1 poly [ADP-ribose] polymerase 15 isoform 1 [Homo sapiens] 21.4 21.4 71% 0.34 100%
NP_001107013.1 protein FAM75A5 [Homo sapiens] 18.9 18.9 57% 2.0 100%	1347
NP_001107013.1 protein FAM75A5 [Homo sapiens] 19.3 35.2 85% 1.9 100%	1347
NP_001108585.2 WD repeat-containing protein 26 isoform b [Homo sapiens] 19.7 19.7 85% 1.1 71%
NP_001116118.2 protein FAM178B isoform A [Homo sapiens] 19.7 19.7 71% 1.3 100%	679
NP_001116118.2 protein FAM178B isoform A [Homo sapiens] 22.3 22.3 100% 0.18 71%	679
NP_001116203.1 protein MICAL-3 isoform 3 [Homo sapiens] 19.3 19.3 71% 1.4 100%
NP_001116229.1 pituitary-specific positive transcription factor 1 isoform beta [Homo sapiens] 20.2 20.2 71% 0.72 100%
NP_001116293.1 protein SET isoform 1 [Homo sapiens] 21.8 21.8 100% 0.27 86%
NP_001116427.1 seipin isoform 1 [Homo sapiens] 19.3 19.3 57% 1.3 100%
NP_001116436.1 serine/threonine-protein phosphatase 4 regulatory subunit 3B isoform 1 [Homo sapiens] 19.3 19.3 71% 1.7 100%	849
NP_001116436.1 serine/threonine-protein phosphatase 4 regulatory subunit 3B isoform 1 [Homo sapiens] 20.6 20.6 71% 0.51 100%	849
NP_001116856.1 BCL-6 corepressor isoform b [Homo sapiens] 22.3 22.3 71% 0.17 100%
NP_001116857.1 BCL-6 corepressor isoform c [Homo sapiens] 22.3 22.3 71% 0.17 100%
NP_001118231.1 protein FRG2-like-2 [Homo sapiens] >ref|XP_003119251.1| PREDICTED: FSHD region gene 2 family, member C-like isoform 1 [Homo sapiens] 18.9 18.9 100% 2.0 56%
NP_001120.3 adipocyte enhancer-binding protein 1 precursor [Homo sapiens] 19.3 19.3 71% 1.7 100%
NP_001120693.1 voltage-dependent P/Q-type calcium channel subunit alpha-1A isoform 3 [Homo sapiens] 20.2 20.2 100% 0.65 71%	2261
NP_001120693.1 voltage-dependent P/Q-type calcium channel subunit alpha-1A isoform 3 [Homo sapiens] 20.6 20.6 57% 0.88 100%	2261
NP_001120694.1 voltage-dependent P/Q-type calcium channel subunit alpha-1A isoform 4 [Homo sapiens] 20.2 20.2 100% 0.65 71%	2506
NP_001120694.1 voltage-dependent P/Q-type calcium channel subunit alpha-1A isoform 4 [Homo sapiens] 20.6 20.6 57% 0.88 100%	2506
NP_001120838.1 paired box protein Pax-3 isoform PAX3i [Homo sapiens] 19.3 19.3 71% 1.9 100%
NP_001120933.1 NACHT, LRR and PYD domains-containing protein 3 isoform c [Homo sapiens] 20.6 20.6 71% 0.51 100%
NP_001120934.1 NACHT, LRR and PYD domains-containing protein 3 isoform d [Homo sapiens] 20.6 20.6 71% 0.51 100%
NP_001120936.1 zinc finger protein 469 [Homo sapiens] 20.6 20.6 57% 0.61 100%
NP_001120973.2 alkaline phosphatase, tissue-nonspecific isozyme isoform 2 [Homo sapiens] 19.7 19.7 85% 0.88 67%
NP_001121.2 amino-terminal enhancer of split isoform b [Homo sapiens] 19.3 19.3 85% 1.7 83%
NP_001121054.1 inhibitor of growth protein 4 isoform 9 [Homo sapiens] 19.7 19.7 85% 1.2 86%
NP_001121055.1 inhibitor of growth protein 4 isoform 3 [Homo sapiens] 19.7 19.7 85% 1.2 86%
NP_001121056.1 inhibitor of growth protein 4 isoform 4 [Homo sapiens] 19.7 19.7 85% 1.2 86%
NP_001121057.1 inhibitor of growth protein 4 isoform 5 [Homo sapiens] 19.7 19.7 85% 1.1 86%
NP_001121058.1 inhibitor of growth protein 4 isoform 6 [Homo sapiens] 19.7 19.7 85% 1.1 86%
NP_001121170.1 serine protease inhibitor Kazal-type 5 isoform a precursor [Homo sapiens] 20.6 39.5 85% 0.60 100%
NP_001121171.1 serine protease inhibitor Kazal-type 5 isoform c precursor [Homo sapiens] 18.9 18.9 85% 2.0 83%
NP_001121189.1 laminin subunit alpha-3 isoform 3 precursor [Homo sapiens] 18.9 33.1 71% 2.0 100%
NP_001121631.1 vacuolar protein sorting-associated protein 53 homolog isoform 1 [Homo sapiens] 20.6 20.6 71% 0.54 100%
NP_001121647.1 dystrobrevin alpha isoform 9 [Homo sapiens] 19.7 19.7 85% 1.6 83%
NP_001121650.1 nephrocystin-1 isoform 3 [Homo sapiens] 19.3 29.3 100% 1.4 100%
NP_001121651.1 nephrocystin-1 isoform 4 [Homo sapiens] 19.3 29.3 100% 1.4 100%
NP_001121687.1 lipase member M precursor [Homo sapiens] 19.3 19.3 57% 1.5 100%
NP_001122311.1 voltage-dependent L-type calcium channel subunit alpha-1D isoform c [Homo sapiens] 20.6 20.6 100% 0.48 71%
NP_001122312.1 voltage-dependent L-type calcium channel subunit alpha-1D isoform b [Homo sapiens] 20.6 20.6 100% 0.48 71%
NP_001122317.1 transcription activator BRG1 isoform C [Homo sapiens] 19.3 19.3 57% 1.5 100%
NP_001122318.1 transcription activator BRG1 isoform D [Homo sapiens] 19.3 19.3 57% 1.5 100%
NP_001122319.1 transcription activator BRG1 isoform E [Homo sapiens] 19.3 19.3 57% 1.5 100%
NP_001122320.1 transcription activator BRG1 isoform F [Homo sapiens] 19.3 19.3 57% 1.5 100%
NP_001122321.1 transcription activator BRG1 isoform A [Homo sapiens] 19.3 19.3 57% 1.5 100%
NP_001122383.1 poly(rC)-binding protein 2 isoform d [Homo sapiens] 20.2 20.2 71% 0.71 100%
NP_001122384.1 poly(rC)-binding protein 2 isoform e [Homo sapiens] 20.2 20.2 71% 0.71 100%
NP_001122385.1 poly(rC)-binding protein 2 isoform f [Homo sapiens] 20.2 20.2 71% 0.71 100%
NP_001122386.1 poly(rC)-binding protein 2 isoform g [Homo sapiens] 20.2 20.2 71% 0.71 100%
NP_001122402.1 ectonucleoside triphosphate diphosphohydrolase 4 isoform b [Homo sapiens] 19.3 19.3 57% 1.3 100%
NP_001123250.1 GRB2-related adapter protein-like [Homo sapiens] 20.2 20.2 57% 0.38 100%
NP_001123292.1 schlafen family member 14 [Homo sapiens] 18.9 18.9 71% 1.9 80%
NP_001123299.1 voltage-dependent L-type calcium channel subunit alpha-1C isoform 2 [Homo sapiens] 21.8 21.8 100% 0.19 71%
NP_001123301.1 voltage-dependent L-type calcium channel subunit alpha-1C isoform 3 [Homo sapiens] 21.8 21.8 100% 0.19 71%
NP_001123302.1 voltage-dependent L-type calcium channel subunit alpha-1C isoform 4 [Homo sapiens] 21.8 21.8 100% 0.19 71%
NP_001123303.1 voltage-dependent L-type calcium channel subunit alpha-1C isoform 5 [Homo sapiens] 21.8 21.8 100% 0.19 71%
NP_001123304.1 voltage-dependent L-type calcium channel subunit alpha-1C isoform 6 [Homo sapiens] 21.8 21.8 100% 0.19 71%
NP_001123305.1 voltage-dependent L-type calcium channel subunit alpha-1C isoform 7 [Homo sapiens] 21.8 21.8 100% 0.19 71%
NP_001123306.1 voltage-dependent L-type calcium channel subunit alpha-1C isoform 8 [Homo sapiens] 21.8 21.8 100% 0.19 71%
NP_001123307.1 voltage-dependent L-type calcium channel subunit alpha-1C isoform 9 [Homo sapiens] 21.8 21.8 100% 0.19 71%
NP_001123308.1 voltage-dependent L-type calcium channel subunit alpha-1C isoform 10 [Homo sapiens] 21.8 21.8 100% 0.19 71%
NP_001123309.1 voltage-dependent L-type calcium channel subunit alpha-1C isoform 11 [Homo sapiens] 21.8 21.8 100% 0.19 71%
NP_001123310.1 voltage-dependent L-type calcium channel subunit alpha-1C isoform 12 [Homo sapiens] 21.8 21.8 100% 0.19 71%
NP_001123311.1 voltage-dependent L-type calcium channel subunit alpha-1C isoform 13 [Homo sapiens] 21.8 21.8 100% 0.19 71%
NP_001123312.1 voltage-dependent L-type calcium channel subunit alpha-1C isoform 14 [Homo sapiens] 21.8 21.8 100% 0.19 71%
NP_001123313.1 voltage-dependent L-type calcium channel subunit alpha-1C isoform 15 [Homo sapiens] 21.8 21.8 100% 0.19 71%
NP_001123314.1 voltage-dependent L-type calcium channel subunit alpha-1C isoform 16 [Homo sapiens] 21.8 21.8 100% 0.19 71%
NP_001123315.1 voltage-dependent L-type calcium channel subunit alpha-1C isoform 17 [Homo sapiens] 21.8 21.8 100% 0.19 71%
NP_001123316.1 voltage-dependent L-type calcium channel subunit alpha-1C isoform 19 [Homo sapiens] 21.8 21.8 100% 0.19 71%
NP_001123318.1 voltage-dependent L-type calcium channel subunit alpha-1C isoform 20 [Homo sapiens] 21.8 21.8 100% 0.19 71%
NP_001123361.1 L-dopachrome tautomerase isoform 2 precursor [Homo sapiens] 19.7 19.7 71% 1.0 80%
NP_001123476.1 alpha-actinin-1 isoform a [Homo sapiens] 19.3 19.3 100% 1.4 71%
NP_001123477.1 alpha-actinin-1 isoform c [Homo sapiens] 19.3 19.3 100% 1.4 71%
NP_001123520.1 dedicator of cytokinesis protein 9 isoform b [Homo sapiens] 19.3 19.3 71% 2.0 100%
NP_001123521.1 dedicator of cytokinesis protein 9 isoform c [Homo sapiens] 19.3 19.3 71% 2.0 100%
NP_001123522.1 dedicator of cytokinesis protein 9 isoform d [Homo sapiens] 19.3 19.3 71% 2.0 100%
NP_001123530.1 choline transporter-like protein 5 isoform B [Homo sapiens] 21.8 21.8 100% 0.30 71%
NP_001123555.1 actin-binding LIM protein 2 isoform 1 [Homo sapiens] 20.6 20.6 100% 0.88 78%
NP_001123556.1 actin-binding LIM protein 2 isoform 2 [Homo sapiens] 20.6 20.6 100% 0.88 78%
NP_001123557.1 actin-binding LIM protein 2 isoform 3 [Homo sapiens] 20.6 20.6 100% 0.88 78%
NP_001123631.1 storkhead-box protein 1 isoform b [Homo sapiens] 21.8 21.8 100% 0.30 86%
NP_001123634.1 storkhead-box protein 1 isoform d [Homo sapiens] 21.8 21.8 100% 0.32 86%
NP_001123927.1 dysferlin isoform 2 [Homo sapiens] 21.8 51.1 100% 0.33 100%
NP_001124162.1 cAMP and cAMP-inhibited cGMP 3',5'-cyclic phosphodiesterase 10A [Homo sapiens] 20.6 20.6 100% 0.83 86%
NP_001124198.1 coiled-coil domain-containing protein 149 isoform 2 [Homo sapiens] 19.3 19.3 71% 1.9 100%
NP_001124330.1 inositol hexakisphosphate and diphosphoinositol-pentakisphosphate kinase 1 isoform 5 [Homo sapiens] 20.6 35.2 100% 0.78 100%
NP_001124390.1 tubulin polyglutamylase TTLL6 isoform 1 [Homo sapiens] 20.6 20.6 85% 0.74 83%
NP_001124448.1 dysferlin isoform 9 [Homo sapiens] 21.8 51.1 100% 0.33 100%
NP_001124449.1 dysferlin isoform 10 [Homo sapiens] 21.8 51.1 100% 0.33 100%
NP_001124450.1 dysferlin isoform 11 [Homo sapiens] 21.8 51.1 100% 0.33 100%
NP_001124451.1 dysferlin isoform 12 [Homo sapiens] 21.8 51.1 100% 0.33 100%
NP_001124452.1 dysferlin isoform 13 [Homo sapiens] 21.8 51.1 100% 0.33 100%
NP_001124453.1 dysferlin isoform 14 [Homo sapiens] 21.8 51.1 100% 0.33 100%
NP_001124454.1 dysferlin isoform 7 [Homo sapiens] 21.8 51.1 100% 0.33 100%
NP_001124455.1 dysferlin isoform 6 [Homo sapiens] 21.8 51.1 100% 0.33 100%
NP_001124456.1 dysferlin isoform 5 [Homo sapiens] 21.8 51.1 100% 0.33 100%
NP_001124457.1 dysferlin isoform 4 [Homo sapiens] 21.8 51.1 100% 0.33 100%
NP_001124458.1 dysferlin isoform 3 [Homo sapiens] 21.8 51.1 100% 0.33 100%
NP_001124459.1 dysferlin isoform 1 [Homo sapiens] 21.8 51.1 100% 0.33 100%
NP_001126.3 aggrecan core protein isoform 1 precursor [Homo sapiens] 19.3 19.3 85% 1.7 83%
NP_001127666.1 prostatic acid phosphatase isoform TM-PAP precursor [Homo sapiens] 19.7 19.7 100% 1.1 71%	418	2	0.00478469	777.3	1.85957	376
NP_001127666.1 prostatic acid phosphatase isoform TM-PAP precursor [Homo sapiens] 24.4 24.4 85% 0.044 100%	418
NP_001127705.1 uncharacterized protein LOC284677 [Homo sapiens] 20.6 20.6 71% 0.85 80%
NP_001127841.1 leucine-rich repeat flightless-interacting protein 2 isoform 3 [Homo sapiens] 19.3 19.3 85% 1.6 83%
NP_001128206.1 uncharacterized protein C1orf94 isoform a [Homo sapiens] 18.9 18.9 85% 1.6 83%
NP_001128230.1 ADP-ribosylation factor-related protein 1 isoform b [Homo sapiens] 19.3 19.3 57% 1.4 100%
NP_001128327.1 E3 ubiquitin-protein ligase TRIM17 isoform 3 [Homo sapiens] 20.2 20.2 100% 1.0 71%
NP_001128523.1 protein FAM160B1 isoform b [Homo sapiens] 20.6 20.6 71% 0.70 100%
NP_001129061.1 ganglioside-induced differentiation-associated protein 2 isoform b [Homo sapiens] 20.6 20.6 71% 0.69 100%
NP_001129157.1 leukocyte tyrosine kinase receptor isoform 3 precursor [Homo sapiens] 20.2 20.2 85% 1.0 83%
NP_001129176.1 acyl-CoA-binding domain-containing protein 4 isoform 1 [Homo sapiens] >ref|NP_001129178.1| acyl-CoA-binding domain-containing protein 4 isoform 1 [Homo sapiens] 21.0 21.0 71% 0.41 100%
NP_001129179.1 acyl-CoA-binding domain-containing protein 4 isoform 3 [Homo sapiens] 21.0 21.0 71% 0.41 100%
NP_001129294.1 farnesyl pyrophosphate synthase isoform b [Homo sapiens] >ref|NP_001229753.1| farnesyl pyrophosphate synthase isoform b [Homo sapiens] 22.3 22.3 85% 0.23 100%
NP_001129337.1 nuclear pore complex interacting protein family member [Homo sapiens] 20.2 20.2 85% 0.66 83%
NP_001129470.1 NADH dehydrogenase [ubiquinone] 1 beta subcomplex subunit 11, mitochondrial isoform 2 [Homo sapiens] 18.5 18.5 57% 1.8 100%
NP_001129476.1 protein MICAL-3 isoform 2 [Homo sapiens] 19.3 19.3 71% 1.4 100%
NP_001129973.1 zinc finger protein 844 [Homo sapiens] 20.2 20.2 71% 0.89 100%
NP_001130.1 arachidonate 12-lipoxygenase, 12R-type [Homo sapiens] 21.4 21.4 71% 0.48 80%
NP_001130010.1 acyl-CoA dehydrogenase family member 10 isoform a [Homo sapiens] 21.0 36.1 71% 0.43 100%
NP_001130029.1 protein GPR107 isoform 1 precursor [Homo sapiens] 19.7 19.7 85% 0.94 83%
NP_001130030.1 protein GPR107 isoform 2 [Homo sapiens] 19.7 19.7 85% 0.94 83%
NP_001131022.1 leucine-rich repeat flightless-interacting protein 1 isoform 1 [Homo sapiens] 19.3 19.3 57% 1.5 100%
NP_001131023.1 leucine-rich repeat flightless-interacting protein 1 isoform 2 [Homo sapiens] 19.3 19.3 57% 1.5 100%
NP_001131024.1 leucine-rich repeat flightless-interacting protein 1 isoform 3 [Homo sapiens] 19.3 19.3 57% 1.5 100%
NP_001131025.1 leucine-rich repeat flightless-interacting protein 1 isoform 5 [Homo sapiens] 19.3 19.3 57% 1.5 100%
NP_001131076.1 DNA-directed RNA polymerase I subunit RPA2 isoform 2 [Homo sapiens] 20.2 20.2 85% 0.72 83%
NP_001135444.1 ATP-binding domain-containing protein 4 isoform 2 [Homo sapiens] 19.3 19.3 71% 1.4 80%
NP_001135444.1 ATP-binding domain-containing protein 4 isoform 2 [Homo sapiens] 19.7 19.7 57% 1.4 100%
NP_001135745.1 CLIP-associating protein 1 isoform 2 [Homo sapiens] 19.3 19.3 85% 1.9 83%
NP_001135746.1 CLIP-associating protein 1 isoform 3 [Homo sapiens] 19.3 19.3 85% 1.9 83%
NP_001135747.1 magnesium transporter NIPA1 isoform 2 [Homo sapiens] 20.2 20.2 85% 1.0 83%
NP_001135774.1 coiled-coil domain-containing protein 113 isoform 2 [Homo sapiens] 20.2 20.2 100% 0.86 50%
NP_001135919.1 protein ATP1B4 isoform A [Homo sapiens] 18.9 18.9 85% 2.0 83%
NP_001136007.1 galectin-12 isoform 1 [Homo sapiens] 21.4 21.4 85% 0.29 83%
NP_001136008.1 galectin-12 isoform 3 [Homo sapiens] 21.4 21.4 85% 0.29 83%
NP_001136009.1 galectin-12 isoform 4 [Homo sapiens] 21.4 21.4 85% 0.28 83%
NP_001136010.1 galectin-12 isoform 5 [Homo sapiens] 21.4 21.4 85% 0.28 83%
NP_001136022.1 WD repeat-containing protein 47 isoform 1 [Homo sapiens] 19.3 19.3 71% 1.5 100%
NP_001136023.1 WD repeat-containing protein 47 isoform 3 [Homo sapiens] 19.3 19.3 71% 1.5 100%
NP_001136068.1 prolyl 4-hydroxylase subunit alpha-1 isoform 3 precursor [Homo sapiens] 20.2 20.2 71% 0.81 100%
NP_001136115.1 caskin-2 isoform b [Homo sapiens] 19.3 19.3 57% 1.5 100%
NP_001136150.1 anoctamin-6 isoform b [Homo sapiens] 18.9 18.9 57% 1.8 100%
NP_001136151.1 anoctamin-6 isoform c [Homo sapiens] >ref|NP_001136152.1| anoctamin-6 isoform c [Homo sapiens] 18.9 18.9 57% 1.8 100%
NP_001136277.1 sodium- and chloride-dependent creatine transporter 1 isoform 2 [Homo sapiens] 21.0 21.0 100% 0.69 71%
NP_001136336.2 piezo-type mechanosensitive ion channel component 1 [Homo sapiens] 18.9 33.1 85% 2.0 100%
NP_001137245.1 protein FAM13C isoform 3 [Homo sapiens] 19.7 19.7 85% 1.1 83%
NP_001137313.1 transmembrane protein 106C isoform b [Homo sapiens] >ref|NP_001137315.1| transmembrane protein 106C isoform b [Homo sapiens] 18.9 18.9 57% 1.6 100%
NP_001137417.1 growth arrest-specific protein 6 isoform 2 [Homo sapiens] 20.6 20.6 57% 0.87 100%
NP_001137418.1 growth arrest-specific protein 6 isoform 3 [Homo sapiens] 20.6 20.6 57% 0.87 100%
NP_001137468.1 2-oxoglutarate dehydrogenase-like, mitochondrial isoform b [Homo sapiens] 20.2 20.2 71% 0.62 100%
NP_001137469.1 2-oxoglutarate dehydrogenase-like, mitochondrial isoform c [Homo sapiens] 20.2 20.2 71% 0.62 100%
NP_001137470.1 SEC14-like protein 1 isoform a [Homo sapiens] >ref|NP_001137471.1| SEC14-like protein 1 isoform a [Homo sapiens] >ref|NP_002994.3| SEC14-like protein 1 isoform a [Homo sapiens] >ref|NP_001191339.1| SEC14-like protein 1 isoform a [Homo sapiens] 21.0 21.0 71% 0.44 100%
NP_001137473.1 SEC14-like protein 1 isoform c [Homo sapiens] 21.0 21.0 71% 0.44 100%
NP_001138233.1 transducin-like enhancer protein 2 isoform 2 [Homo sapiens] 19.3 19.3 85% 1.7 83%
NP_001138234.1 transducin-like enhancer protein 2 isoform 3 [Homo sapiens] 19.3 19.3 85% 1.7 83%
NP_001138299.1 RNA pseudouridylate synthase domain-containing protein 4 isoform b [Homo sapiens] 19.7 19.7 100% 1.3 71%
NP_001138361.1 solute carrier family 23 member 3 isoform 2 [Homo sapiens] 21.0 21.0 57% 0.65 100%
NP_001138362.1 solute carrier family 23 member 3 isoform 3 [Homo sapiens] 21.0 21.0 57% 0.65 100%
NP_001138387.1 fibroblast growth factor receptor 2 isoform 5 precursor [Homo sapiens] 18.9 18.9 71% 1.8 80%
NP_001138388.1 fibroblast growth factor receptor 2 isoform 6 precursor [Homo sapiens] 18.9 18.9 71% 1.8 80%
NP_001138389.1 fibroblast growth factor receptor 2 isoform 7 precursor [Homo sapiens] 18.9 18.9 71% 1.8 80%
NP_001138390.1 fibroblast growth factor receptor 2 isoform 8 precursor [Homo sapiens] 18.9 18.9 71% 1.8 80%
NP_001138391.1 fibroblast growth factor receptor 2 isoform 9 precursor [Homo sapiens] 18.9 18.9 71% 1.8 80%
NP_001138483.1 putative uncharacterized protein C16orf96 [Homo sapiens] 18.9 18.9 85% 1.8 75%	1141
NP_001138483.1 putative uncharacterized protein C16orf96 [Homo sapiens] 20.6 37.3 100% 0.84 100%	1141
NP_001138516.1 solute carrier organic anion transporter family member 3A1 isoform 2 [Homo sapiens] 18.9 18.9 57% 1.8 100%
NP_001138548.1 echinoderm microtubule-associated protein-like 4 isoform b [Homo sapiens] 18.9 18.9 57% 2.0 100%
NP_001138552.2 uncharacterized protein C17orf104 [Homo sapiens] 19.7 19.7 57% 1.1 100%	952
NP_001138552.2 uncharacterized protein C17orf104 [Homo sapiens] 19.7 19.7 57% 1.2 100%	952
NP_001138596.1 uncharacterized protein LOC441452 [Homo sapiens] 19.3 35.2 85% 1.9 100%
NP_001138668.1 protein FAM75A6 [Homo sapiens] 18.9 18.9 57% 2.0 100%	1343
NP_001138668.1 protein FAM75A6 [Homo sapiens] 19.3 35.2 85% 1.9 100%	1343
NP_001138678.1 uncharacterized protein KIAA1671 [Homo sapiens] 19.7 19.7 100% 1.4 64%
NP_001138684.1 solute carrier organic anion transporter family member 2B1 isoform 3 [Homo sapiens] 18.9 18.9 57% 1.8 100%
NP_001138751.1 mu-type opioid receptor isoform MOR-1H [Homo sapiens] 19.3 19.3 57% 1.2 100%
NP_001138752.1 mu-type opioid receptor isoform MOR-1G1 [Homo sapiens] >ref|NP_001138759.1| mu-type opioid receptor isoform MOR1-K1 [Homo sapiens] 19.3 19.3 57% 1.2 100%
NP_001138753.1 mu-type opioid receptor isoform MOR-1G2 [Homo sapiens] 19.3 19.3 57% 1.2 100%
NP_001138754.1 mu-type opioid receptor isoform MOR-1B1 [Homo sapiens] 19.3 19.3 57% 1.2 100%
NP_001138755.1 mu-type opioid receptor isoform MOR-1B2 [Homo sapiens] 19.3 19.3 57% 1.2 100%
NP_001138756.1 mu-type opioid receptor isoform MOR-1B3 [Homo sapiens] 19.3 19.3 57% 1.2 100%
NP_001138757.1 mu-type opioid receptor isoform MOR-1B4 [Homo sapiens] 19.3 19.3 57% 1.2 100%
NP_001138758.1 mu-type opioid receptor isoform MOR-1B5 [Homo sapiens] 19.3 19.3 57% 1.2 100%
NP_001138763.1 rod cGMP-specific 3',5'-cyclic phosphodiesterase subunit beta isoform 2 [Homo sapiens] 21.4 21.4 100% 0.41 71%
NP_001138764.1 rod cGMP-specific 3',5'-cyclic phosphodiesterase subunit beta isoform 3 [Homo sapiens] 21.4 21.4 100% 0.40 71%
NP_001138775.1 transmembrane channel-like protein 4 isoform 1 [Homo sapiens] 21.0 21.0 71% 0.51 100%
NP_001138807.1 ubiquitin-conjugating enzyme E2 Q2 isoform 2 [Homo sapiens] 19.3 19.3 71% 1.8 100%	359	2	0.00557103	240.5	0.669916
NP_001138807.1 ubiquitin-conjugating enzyme E2 Q2 isoform 2 [Homo sapiens] 19.3 19.3 85% 1.6 83%	359
NP_001138822.1 uncharacterized protein C20orf173 precursor [Homo sapiens] 24.8 24.8 85% 0.039 83%
NP_001138825.1 ETS-related transcription factor Elf-1 isoform b [Homo sapiens] 19.7 19.7 85% 1.8 83%
NP_001138874.1 protein FAM71E2 [Homo sapiens] 18.9 18.9 57% 2.0 100%	922
NP_001138874.1 protein FAM71E2 [Homo sapiens] 20.6 20.6 71% 0.70 100%	922
NP_001138890.1 tetratricopeptide repeat protein 28 [Homo sapiens] 20.2 20.2 71% 1.0 100%
NP_001138898.1 DNA-binding protein A isoform b [Homo sapiens] 20.2 20.2 85% 0.76 83%
NP_001138908.1 lanosterol synthase isoform 2 [Homo sapiens] 21.0 37.3 85% 0.49 83%
NP_001138909.1 lanosterol synthase isoform 3 [Homo sapiens] 21.0 37.3 85% 0.49 83%
NP_001138912.1 tRNA wybutosine-synthesizing protein 1 homolog B isoform 1 [Homo sapiens] 20.6 20.6 57% 0.60 100%
NP_001138929.1 natural cytotoxicity triggering receptor 1 isoform b precursor [Homo sapiens] 18.9 18.9 57% 2.0 100%
NP_001138930.1 natural cytotoxicity triggering receptor 1 isoform c precursor [Homo sapiens] 18.9 18.9 57% 2.0 100%
NP_001138946.1 uncharacterized protein ATPAF1-AS1 [Homo sapiens] 20.6 20.6 100% 0.75 86%
NP_001139017.1 protein TNT [Homo sapiens] 24.4 24.4 85% 0.032 100%
NP_001139137.1 zinc finger protein 181 isoform 2 [Homo sapiens] 22.7 22.7 85% 0.19 83%
NP_001139142.1 sorbin and SH3 domain-containing protein 2 isoform 3 [Homo sapiens] 20.6 20.6 71% 0.57 100%
NP_001139143.1 sorbin and SH3 domain-containing protein 2 isoform 4 [Homo sapiens] 20.6 20.6 71% 0.57 100%
NP_001139144.1 sorbin and SH3 domain-containing protein 2 isoform 5 [Homo sapiens] 20.6 20.6 71% 0.57 100%
NP_001139145.1 sorbin and SH3 domain-containing protein 2 isoform 6 [Homo sapiens] 20.6 20.6 71% 0.57 100%
NP_001139146.1 sorbin and SH3 domain-containing protein 2 isoform 7 [Homo sapiens] 20.6 20.6 71% 0.57 100%
NP_001139147.1 sorbin and SH3 domain-containing protein 2 isoform 8 [Homo sapiens] 20.6 20.6 71% 0.56 100%
NP_001139150.1 uncharacterized protein KIAA0825 isoform 1 [Homo sapiens] 19.7 19.7 71% 1.3 100%
NP_001139199.1 intermediate filament tail domain-containing protein 1 isoform 3 [Homo sapiens] 19.7 19.7 71% 0.88 100%
NP_001139200.1 intermediate filament tail domain-containing protein 1 isoform 1 [Homo sapiens] 19.7 19.7 71% 0.88 100%
NP_001139201.1 intermediate filament tail domain-containing protein 1 isoform 4 [Homo sapiens] 19.7 19.7 71% 0.88 100%
NP_001139395.1 S phase cyclin A-associated protein in the endoplasmic reticulum isoform b [Homo sapiens] 19.3 19.3 85% 1.8 83%
NP_001139410.1 interstitial collagenase isoform 2 [Homo sapiens] 19.7 19.7 71% 0.99 80%
NP_001139438.1 antigen KI-67 isoform 2 [Homo sapiens] 19.3 19.3 85% 1.4 43%
NP_001139470.1 solute carrier family 15 member 2 isoform b [Homo sapiens] 19.7 19.7 85% 1.2 83%
NP_001139504.1 FCH domain only protein 2 isoform b [Homo sapiens] 21.8 21.8 71% 0.18 100%
NP_001139523.1 inactive hydroxysteroid dehydrogenase-like protein 1 isoform b [Homo sapiens] 20.6 20.6 57% 0.59 100%
NP_001139628.1 glycogen synthase kinase-3 beta isoform 2 [Homo sapiens] 22.7 22.7 71% 0.17 100%
NP_001139660.1 TOX high mobility group box family member 3 isoform 2 [Homo sapiens] 19.7 19.7 71% 1.0 100%
NP_001139669.1 coiled-coil domain-containing protein 168 [Homo sapiens] 21.0 21.0 85% 0.57 83%
NP_001139807.1 sodium-dependent neutral amino acid transporter B(0)AT2 isoform 3 [Homo sapiens] 19.3 19.3 100% 1.5 63%
NP_001140062.1 alanine--glyoxylate aminotransferase 2-like 1 isoform 2 [Homo sapiens] 19.3 19.3 57% 1.5 100%
NP_001141.2 aminopeptidase N precursor [Homo sapiens] 18.9 18.9 57% 2.0 100%
NP_001152757.1 adenosine deaminase domain-containing protein 1 isoform 2 [Homo sapiens] 18.9 32.7 71% 1.6 100%	565	2	0.00353982	647.1	1.14531
NP_001152757.1 adenosine deaminase domain-containing protein 1 isoform 2 [Homo sapiens] 20.2 20.2 85% 1.1 83%	565
NP_001152765.1 zinc finger protein 737 [Homo sapiens] 20.6 35.2 71% 0.50 100%
NP_001152767.1 adenosine deaminase domain-containing protein 1 isoform 3 [Homo sapiens] 18.9 32.7 71% 1.6 100%	558	2	0.00358423	614.1	1.10054
NP_001152767.1 adenosine deaminase domain-containing protein 1 isoform 3 [Homo sapiens] 20.2 20.2 85% 1.1 83%	558
NP_001152980.1 isovaleryl-CoA dehydrogenase, mitochondrial isoform 2 precursor [Homo sapiens] 20.2 20.2 71% 0.80 100%
NP_001153199.1 putative phospholipase B-like 2 isoform 2 precursor [Homo sapiens] 19.3 19.3 71% 1.8 100%
NP_001153517.1 zinc finger protein GLI1 isoform 2 [Homo sapiens] 19.3 28.8 85% 1.4 100%
NP_001153632.1 sodium channel protein type 5 subunit alpha isoform e [Homo sapiens] 19.3 19.3 71% 1.4 100%	1983
NP_001153632.1 sodium channel protein type 5 subunit alpha isoform e [Homo sapiens] 20.6 33.1 57% 0.88 100%	1983
NP_001153633.1 sodium channel protein type 5 subunit alpha isoform f [Homo sapiens] 19.3 19.3 71% 1.4 100%	1962
NP_001153633.1 sodium channel protein type 5 subunit alpha isoform f [Homo sapiens] 20.6 33.1 57% 0.88 100%	1962
NP_001153699.1 spatacsin isoform 2 [Homo sapiens] 19.3 19.3 71% 1.9 100%
NP_001153803.1 neurofascin isoform 2 precursor [Homo sapiens] 19.3 19.3 57% 1.5 100%
NP_001153804.1 neurofascin isoform 3 precursor [Homo sapiens] 19.3 19.3 57% 1.5 100%
NP_001153805.1 neurofascin isoform 6 precursor [Homo sapiens] 19.3 19.3 57% 1.5 100%
NP_001154829.1 FCH domain only protein 1 isoform a [Homo sapiens] 18.5 18.5 57% 2.0 100%
NP_001154970.1 UPF0639 protein [Homo sapiens] 20.6 20.6 71% 0.56 100%
NP_001155133.1 protein KIBRA isoform 1 [Homo sapiens] 19.3 19.3 71% 1.3 100%
NP_001155134.1 protein KIBRA isoform 2 [Homo sapiens] 19.3 19.3 71% 1.3 100%
NP_001155244.1 5-hydroxytryptamine receptor 3A isoform c [Homo sapiens] 21.0 21.0 71% 0.44 100%
NP_001155855.1 rho guanine nucleotide exchange factor 2 isoform 1 [Homo sapiens] 21.0 21.0 71% 0.50 100%
NP_001155856.1 rho guanine nucleotide exchange factor 2 isoform 2 [Homo sapiens] 21.0 21.0 71% 0.50 100%
NP_001156506.1 regulatory-associated protein of mTOR isoform 2 [Homo sapiens] 19.3 19.3 57% 1.4 100%
NP_001156757.1 RNA-binding protein EWS isoform 3 [Homo sapiens] 18.9 34.4 100% 1.8 100%
NP_001156758.1 RNA-binding protein EWS isoform 4 [Homo sapiens] 18.9 34.4 100% 1.8 100%
NP_001156759.1 RNA-binding protein EWS isoform 5 [Homo sapiens] 18.9 34.4 100% 1.8 100%
NP_001156889.1 protein FAM172A isoform 2 [Homo sapiens] 19.7 19.7 100% 1.1 60%
NP_001156907.1 TBC domain-containing protein kinase-like protein isoform a [Homo sapiens] >ref|NP_001156908.1| TBC domain-containing protein kinase-like protein isoform a [Homo sapiens] 21.4 21.4 85% 0.27 83%
NP_001156909.1 TBC domain-containing protein kinase-like protein isoform b [Homo sapiens] 21.4 21.4 85% 0.27 83%
NP_001157016.1 synergin gamma isoform 4 [Homo sapiens] 18.5 18.5 57% 2.0 100%	1236
NP_001157016.1 synergin gamma isoform 4 [Homo sapiens] 18.5 18.5 85% 2.0 83%	1236
NP_001157017.1 synergin gamma isoform 5 [Homo sapiens] 18.5 18.5 57% 2.0 100%	1235
NP_001157017.1 synergin gamma isoform 5 [Homo sapiens] 18.5 18.5 85% 2.0 83%	1235
NP_001157018.1 synergin gamma isoform 6 [Homo sapiens] 18.5 18.5 57% 2.0 100%	1179
NP_001157018.1 synergin gamma isoform 6 [Homo sapiens] 18.5 18.5 85% 2.0 83%	1179
NP_001157019.1 synergin gamma isoform 7 [Homo sapiens] 18.5 18.5 57% 2.0 100%	1108
NP_001157019.1 synergin gamma isoform 7 [Homo sapiens] 18.5 18.5 85% 2.0 83%	1108
NP_001157108.1 general transcription factor II-I isoform 5 [Homo sapiens] 23.5 55.4 100% 0.063 100%
NP_001157145.1 WD repeat-containing protein 81 isoform 3 [Homo sapiens] 19.3 19.3 57% 1.4 100%	738
NP_001157145.1 WD repeat-containing protein 81 isoform 3 [Homo sapiens] 20.2 20.2 85% 1.0 83%	738
NP_001157281.1 WD repeat-containing protein 81 isoform 1 [Homo sapiens] 19.3 36.1 57% 1.4 100%	1941
NP_001157281.1 WD repeat-containing protein 81 isoform 1 [Homo sapiens] 20.2 20.2 85% 1.0 83%	1941
NP_001157283.1 WD repeat-containing protein 81 isoform 4 [Homo sapiens] 19.3 19.3 57% 1.4 100%	714
NP_001157283.1 WD repeat-containing protein 81 isoform 4 [Homo sapiens] 20.2 20.2 85% 1.0 83%	714
NP_001157394.1 V-set and immunoglobulin domain-containing protein 10-like precursor [Homo sapiens] 19.7 33.1 85% 1.7 83%
NP_001157413.1 ATP-binding cassette sub-family B member 5 isoform 1 [Homo sapiens] 18.9 32.2 85% 2.0 83%
NP_001157683.1 leucine-rich repeat and calponin homology domain-containing protein 1 isoform 1 [Homo sapiens] 18.9 18.9 85% 1.7 83%
NP_001157685.1 leucine-rich repeat and calponin homology domain-containing protein 1 isoform 3 [Homo sapiens] 18.9 18.9 85% 1.7 83%
NP_001157908.1 transmembrane protein 212 [Homo sapiens] 19.3 19.3 85% 1.3 83%
NP_001157929.1 putative zinc finger protein 705G [Homo sapiens] 19.7 19.7 71% 1.4 100%
NP_001157937.1 putative golgin subfamily A member 6-like protein 10 [Homo sapiens] 18.9 18.9 85% 2.0 83%
NP_001157979.1 nebulin isoform 1 [Homo sapiens] 21.8 40.3 85% 0.29 83%
NP_001157980.1 nebulin isoform 2 [Homo sapiens] 21.8 40.3 85% 0.29 83%
NP_001158136.1 microtubule-associated serine/threonine-protein kinase 4 isoform c [Homo sapiens] 19.3 19.3 71% 1.7 100%
NP_001158137.1 UPF0606 protein KIAA1549 isoform 2 [Homo sapiens] 19.3 19.3 71% 1.9 100%
NP_001158608.1 probable E3 ubiquitin-protein ligase HERC6 isoform 2 [Homo sapiens] 19.3 19.3 57% 1.5 100%
NP_001158889.1 mitochondrial 2-oxoglutarate/malate carrier protein isoform 2 [Homo sapiens] 19.7 19.7 71% 1.2 100%
NP_001159371.1 cAMP-specific 3',5'-cyclic phosphodiesterase 4D isoform PDE4D7 [Homo sapiens] 19.7 19.7 100% 0.91 55%
NP_001159393.1 alpha-2-antiplasmin isoform b precursor [Homo sapiens] 21.4 21.4 85% 0.42 100%
NP_001159405.1 regulator of G-protein signaling 9 isoform 3 [Homo sapiens] 19.3 19.3 85% 1.2 63%
NP_001159432.1 epidermis-type lipoxygenase 3 isoform 1 precursor [Homo sapiens] 21.4 21.4 71% 0.48 80%
NP_001159435.1 sodium channel protein type 1 subunit alpha isoform 1 [Homo sapiens] >ref|NP_001189364.1| sodium channel protein type 1 subunit alpha isoform 1 [Homo sapiens] 20.6 47.7 100% 0.88 100%
NP_001159436.1 sodium channel protein type 1 subunit alpha isoform 3 [Homo sapiens] 20.6 47.7 100% 0.88 100%
NP_001159527.1 endothelin-1 receptor isoform b precursor [Homo sapiens] 19.3 19.3 100% 1.5 60%
NP_001159609.1 uncharacterized protein LOC645961 [Homo sapiens] 19.3 35.2 85% 1.9 100%
NP_001159712.1 cell growth regulator with EF hand domain protein 1 isoform b precursor [Homo sapiens] 20.2 20.2 71% 0.98 100%
NP_001159724.1 lipid phosphate phosphatase-related protein type 4 isoform 2 [Homo sapiens] 19.3 32.2 85% 1.6 100%
NP_001159736.1 latent-transforming growth factor beta-binding protein 1 isoform 4 precursor [Homo sapiens] 21.0 31.8 85% 0.40 100%
NP_001159737.1 latent-transforming growth factor beta-binding protein 1 isoform 3 precursor [Homo sapiens] 21.0 31.8 85% 0.40 100%
NP_001159738.1 latent-transforming growth factor beta-binding protein 1 isoform 5 precursor [Homo sapiens] 21.0 31.8 85% 0.40 100%
NP_001159743.1 spermatogenesis-associated protein 13 isoform 1 [Homo sapiens] 18.9 18.9 57% 2.0 100%
NP_001159748.1 rho GTPase-activating protein 25 isoform c [Homo sapiens] 24.0 24.0 100% 0.064 71%
NP_001159749.1 rho GTPase-activating protein 25 isoform d [Homo sapiens] 24.0 24.0 100% 0.064 71%
NP_001159777.1 transmembrane protein 44 isoform c [Homo sapiens] 19.7 36.1 100% 1.4 100%
NP_001159778.1 transmembrane protein 44 isoform d [Homo sapiens] 19.7 36.1 100% 1.4 100%
NP_001159887.1 peroxisomal bifunctional enzyme isoform 2 [Homo sapiens] 19.3 19.3 57% 1.3 100%
NP_001160170.1 protein FAM13C isoform 4 [Homo sapiens] 19.7 19.7 85% 1.1 83%
NP_001161048.1 short transient receptor potential channel 7 isoform 3 [Homo sapiens] 19.3 19.3 85% 1.8 83%
NP_001161049.1 short transient receptor potential channel 7 isoform 2 [Homo sapiens] 19.3 19.3 85% 1.8 83%
NP_001161076.1 xaa-Pro aminopeptidase 1 isoform 2 [Homo sapiens] 20.2 20.2 71% 0.92 100%
NP_001161081.1 zinc finger protein GLI1 isoform 3 [Homo sapiens] 19.3 28.8 85% 1.4 100%
NP_001161095.1 voltage-dependent L-type calcium channel subunit alpha-1C isoform 21 [Homo sapiens] 21.8 21.8 100% 0.19 71%
NP_001161096.1 voltage-dependent L-type calcium channel subunit alpha-1C isoform 22 [Homo sapiens] 21.8 21.8 100% 0.19 71%
NP_001161097.1 voltage-dependent L-type calcium channel subunit alpha-1C isoform 23 [Homo sapiens] 21.8 21.8 100% 0.19 71%
NP_001161153.1 Friend leukemia integration 1 transcription factor isoform 2 [Homo sapiens] 20.2 20.2 71% 1.0 100%
NP_001161206.1 valine--tRNA ligase, mitochondrial isoform 1 [Homo sapiens] 19.7 19.7 85% 0.99 83%
NP_001161302.1 transmembrane emp24 domain-containing protein 5 isoform 2 precursor [Homo sapiens] 22.3 22.3 85% 0.20 100%
NP_001161443.1 tRNA (uracil(54)-C(5))-methyltransferase homolog isoform b [Homo sapiens] 20.2 20.2 85% 0.66 83%	459	2	0.0043573	452.9	0.98671
NP_001161443.1 tRNA (uracil(54)-C(5))-methyltransferase homolog isoform b [Homo sapiens] 20.2 20.2 85% 0.78 83%	459
NP_001161458.1 protein INCA1 isoform 1 [Homo sapiens] >ref|NP_001161459.1| protein INCA1 isoform 1 [Homo sapiens] 19.7 19.7 85% 0.85 67%
NP_001161707.1 FRAS1-related extracellular matrix protein 3 precursor [Homo sapiens] 19.7 19.7 85% 1.2 83%
NP_001161788.1 UDP-glucuronosyltransferase 3A2 isoform 2 precursor [Homo sapiens] 18.9 18.9 57% 1.9 100%
NP_001162002.1 ankyrin repeat and SOCS box protein 9 isoform 3 [Homo sapiens] 21.8 37.8 85% 0.28 100%
NP_001162118.1 connector enhancer of kinase suppressor of ras 2 isoform 2 [Homo sapiens] 19.7 19.7 71% 1.1 80%
NP_001162119.1 connector enhancer of kinase suppressor of ras 2 isoform 3 [Homo sapiens] 19.7 19.7 71% 1.1 80%
NP_001162120.1 connector enhancer of kinase suppressor of ras 2 isoform 4 [Homo sapiens] 19.7 19.7 71% 1.1 80%
NP_001162195.1 transmembrane protein 135 isoform 2 [Homo sapiens] 20.2 20.2 100% 0.76 86%
NP_001163935.1 cyclin-dependent kinase 17 isoform 2 [Homo sapiens] 20.6 20.6 100% 0.62 71%
NP_001164014.1 serine/threonine-protein phosphatase PGAM5, mitochondrial isoform 1 [Homo sapiens] 21.0 21.0 71% 0.42 80%
NP_001164015.1 serine/threonine-protein phosphatase PGAM5, mitochondrial isoform 2 [Homo sapiens] 21.0 21.0 71% 0.42 80%
NP_001164035.1 protein-cysteine N-palmitoyltransferase HHAT isoform 2 [Homo sapiens] 22.3 22.3 100% 0.16 86%
NP_001164056.1 phospholipase B1, membrane-associated isoform 2 precursor [Homo sapiens] 18.9 18.9 85% 1.8 83%
NP_001164059.1 protein-cysteine N-palmitoyltransferase HHAT isoform 3 [Homo sapiens] 22.3 22.3 100% 0.16 86%
NP_001164104.1 uncharacterized protein C12orf56 isoform 1 [Homo sapiens] 20.2 20.2 71% 0.72 100%
NP_001164163.1 cancer-associated gene 1 protein isoform 1 [Homo sapiens] 18.9 36.9 100% 2.0 80%
NP_001164164.1 cancer-associated gene 1 protein isoform 2 [Homo sapiens] 18.9 36.9 100% 2.0 80%
NP_001165285.1 ornithine aminotransferase, mitochondrial isoform 2 [Homo sapiens] 18.5 18.5 57% 2.0 100%
NP_001165377.1 U8 snoRNA-decapping enzyme isoform 1 [Homo sapiens] 21.0 21.0 71% 0.49 100%
NP_001165401.1 cadherin-23 isoform 3 precursor [Homo sapiens] 19.3 19.3 85% 1.9 83%
NP_001165600.1 tyrosine-protein kinase HCK isoform b [Homo sapiens] >ref|NP_001165604.1| tyrosine-protein kinase HCK isoform b [Homo sapiens] 19.3 19.3 100% 1.3 60%
NP_001165601.1 tyrosine-protein kinase HCK isoform c [Homo sapiens] 19.3 19.3 100% 1.3 60%
NP_001165602.1 tyrosine-protein kinase HCK isoform d [Homo sapiens] 19.3 19.3 100% 1.3 60%
NP_001165603.1 tyrosine-protein kinase HCK isoform e [Homo sapiens] 19.3 19.3 100% 1.3 60%
NP_001165908.1 retrotransposon-derived protein PEG10 isoform 3 [Homo sapiens] 22.3 22.3 71% 0.17 80%
NP_001165973.1 sodium-dependent noradrenaline transporter isoform 3 [Homo sapiens] 18.9 18.9 100% 1.7 71%	512	5	0.00976562	698.7	1.36465
NP_001165973.1 sodium-dependent noradrenaline transporter isoform 3 [Homo sapiens] 19.3 19.3 85% 1.5 67%	512
NP_001165973.1 sodium-dependent noradrenaline transporter isoform 3 [Homo sapiens] 19.3 19.3 85% 1.6 67%	512
NP_001165973.1 sodium-dependent noradrenaline transporter isoform 3 [Homo sapiens] 19.3 19.3 85% 1.6 67%	512
NP_001165973.1 sodium-dependent noradrenaline transporter isoform 3 [Homo sapiens] 24.4 24.4 100% 0.042 86%	512
NP_001165975.1 sodium-dependent noradrenaline transporter isoform 1 [Homo sapiens] 18.9 18.9 100% 1.7 71%	628	5	0.00796178	816	1.29936
NP_001165975.1 sodium-dependent noradrenaline transporter isoform 1 [Homo sapiens] 19.3 19.3 85% 1.5 67%	628
NP_001165975.1 sodium-dependent noradrenaline transporter isoform 1 [Homo sapiens] 19.3 19.3 85% 1.6 67%	628
NP_001165975.1 sodium-dependent noradrenaline transporter isoform 1 [Homo sapiens] 19.3 19.3 85% 1.6 67%	628
NP_001165975.1 sodium-dependent noradrenaline transporter isoform 1 [Homo sapiens] 24.4 24.4 100% 0.043 86%	628
NP_001166094.1 neogenin isoform 2 precursor [Homo sapiens] 22.3 31.8 85% 0.22 100%
NP_001166095.1 neogenin isoform 3 precursor [Homo sapiens] 22.3 31.8 85% 0.22 100%
NP_001166127.1 lateral signaling target protein 2 homolog isoform 3 [Homo sapiens] 22.3 22.3 85% 0.20 100%
NP_001166130.1 lateral signaling target protein 2 homolog isoform 1 [Homo sapiens] 22.3 22.3 85% 0.20 100%
NP_001166138.1 protein FAM178B isoform C precursor [Homo sapiens] 19.7 19.7 71% 1.3 100%
NP_001166138.1 protein FAM178B isoform C precursor [Homo sapiens] 22.3 22.3 100% 0.17 71%
NP_001167022.1 transmembrane protease serine 4 isoform 4 [Homo sapiens] 19.3 19.3 57% 1.4 100%
NP_001167023.1 transmembrane protease serine 4 isoform 5 [Homo sapiens] 19.3 19.3 57% 1.4 100%
NP_001167532.1 protein SMG7 isoform 5 [Homo sapiens] 21.0 21.0 85% 0.37 83%
NP_001167534.1 fibroblast growth factor receptor 1 isoform 10 precursor [Homo sapiens] 22.3 22.3 71% 0.16 100%
NP_001167535.1 fibroblast growth factor receptor 1 isoform 11 precursor [Homo sapiens] 22.3 22.3 71% 0.16 100%
NP_001167538.1 fibroblast growth factor receptor 1 isoform 14 precursor [Homo sapiens] 22.3 22.3 71% 0.16 100%
NP_001167551.1 voltage-dependent P/Q-type calcium channel subunit alpha-1A isoform 5 [Homo sapiens] 20.2 20.2 100% 0.65 71%	2263
NP_001167551.1 voltage-dependent P/Q-type calcium channel subunit alpha-1A isoform 5 [Homo sapiens] 20.6 20.6 57% 0.88 100%	2263
NP_001167627.1 sphingomyelin synthase-related protein 1 isoform 1 [Homo sapiens] 18.9 18.9 57% 1.6 100%
NP_001170991.1 alkaline phosphatase, tissue-nonspecific isozyme isoform 3 [Homo sapiens] 19.7 19.7 85% 0.88 67%
NP_001171082.1 cyclin-dependent kinase 2-interacting protein isoform 1 [Homo sapiens] 19.7 19.7 85% 1.2 83%
NP_001171175.1 FRAS1-related extracellular matrix protein 1 isoform 2 [Homo sapiens] 20.6 20.6 57% 0.60 100%
NP_001171455.1 sodium channel protein type 8 subunit alpha isoform 2 [Homo sapiens] 19.3 35.2 71% 1.4 100%	1939
NP_001171455.1 sodium channel protein type 8 subunit alpha isoform 2 [Homo sapiens] 20.6 33.1 57% 0.88 100%	1939
NP_001171554.1 exostosin-2 isoform 3 [Homo sapiens] 18.9 18.9 57% 2.0 100%
NP_001171577.1 zinc finger protein 185 isoform 1 [Homo sapiens] 18.9 18.9 85% 1.8 83%
NP_001171578.1 zinc finger protein 185 isoform 2 [Homo sapiens] 18.9 18.9 85% 1.8 83%
NP_001171579.1 zinc finger protein 185 isoform 3 [Homo sapiens] 18.9 18.9 85% 1.8 83%
NP_001171580.1 zinc finger protein 185 isoform 5 [Homo sapiens] 18.9 18.9 85% 1.8 83%
NP_001171581.1 zinc finger protein 185 isoform 6 [Homo sapiens] 18.9 18.9 85% 1.8 83%
NP_001171584.1 zinc finger protein 185 isoform 7 [Homo sapiens] 18.9 18.9 85% 1.8 83%
NP_001171586.1 zinc finger protein 185 isoform 9 [Homo sapiens] 18.9 18.9 85% 1.7 83%
NP_001171651.1 glucose-6-phosphate isomerase isoform 1 [Homo sapiens] 19.3 19.3 71% 1.6 100%
NP_001171657.1 GPI transamidase component PIG-T isoform 2 precursor [Homo sapiens] 18.9 18.9 85% 1.6 83%
NP_001171659.1 GPI transamidase component PIG-T isoform 4 precursor [Homo sapiens] 18.9 18.9 85% 1.6 83%
NP_001171662.1 solute carrier family 22 member 8 isoform 2 [Homo sapiens] 19.3 19.3 71% 1.8 100%
NP_001171665.1 solute carrier family 22 member 8 isoform 3 [Homo sapiens] 19.3 19.3 71% 1.8 100%
NP_001171669.1 src substrate cortactin isoform c [Homo sapiens] 20.2 20.2 71% 0.92 100%
NP_001171670.1 fibrinogen beta chain isoform 2 preproprotein [Homo sapiens] 20.6 20.6 85% 0.80 83%
NP_001171725.1 extended synaptotagmin-1 isoform 1 [Homo sapiens] 19.3 19.3 71% 1.4 80%	1114
NP_001171725.1 extended synaptotagmin-1 isoform 1 [Homo sapiens] 19.3 19.3 71% 1.8 100%	1114
NP_001171890.1 retrotransposon-derived protein PEG10 isoform 5 [Homo sapiens] 22.3 22.3 71% 0.17 80%
NP_001172078.1 putative claudin-24 [Homo sapiens] 18.9 18.9 57% 1.8 100%	220	2	0.00909091	369.4	1.67909
NP_001172078.1 putative claudin-24 [Homo sapiens] 19.3 19.3 85% 1.8 83%	220
NP_001174.2 V-type proton ATPase subunit S1 precursor [Homo sapiens] 20.2 20.2 57% 0.56 100%
NP_001177.1 transcription regulator protein BACH1 [Homo sapiens] >ref|NP_996749.1| transcription regulator protein BACH1 [Homo sapiens] 18.9 18.9 85% 1.9 83%
NP_001177143.1 inositol hexakisphosphate and diphosphoinositol-pentakisphosphate kinase 1 isoform 6 [Homo sapiens] 20.6 35.2 100% 0.78 100%
NP_001177396.1 putative uncharacterized protein FLJ22184 [Homo sapiens] 19.7 34.4 100% 1.8 86%
NP_001177410.1 claspin isoform 2 [Homo sapiens] 21.8 21.8 85% 0.32 100%
NP_001177411.1 proprotein convertase subtilisin/kexin type 5 isoform 1 preproprotein [Homo sapiens] 21.0 78.7 85% 0.40 100%
NP_001177638.1 collagen alpha-1(XI) chain isoform E preproprotein [Homo sapiens] 20.6 20.6 57% 0.61 100%
NP_001177649.1 inhibitor of nuclear factor kappa-B kinase subunit beta isoform 2 [Homo sapiens] 19.3 19.3 100% 1.6 71%
NP_001180237.1 synaptotagmin-like protein 1 isoform 1 [Homo sapiens] 18.9 18.9 57% 2.0 100%
NP_001180317.1 RING finger protein unkempt-like isoform 1 [Homo sapiens] 19.3 19.3 71% 1.4 80%
NP_001180380.1 transmembrane and TPR repeat-containing protein 1 isoform 1 [Homo sapiens] 21.0 21.0 71% 0.42 83%
NP_001180386.1 intermediate filament family orphan 1 isoform 5 [Homo sapiens] 22.3 22.3 85% 0.26 100%
NP_001180394.1 MLL1/MLL complex subunit KIAA1267 isoform 2 [Homo sapiens] 20.6 37.8 71% 0.88 100%
NP_001180418.1 selenocysteine insertion sequence-binding protein 2-like isoform 1 [Homo sapiens] 20.6 20.6 85% 0.51 83%
NP_001180449.1 rasGAP-activating-like protein 1 isoform 1 [Homo sapiens] 18.5 18.5 57% 2.0 100%
NP_001180450.1 rasGAP-activating-like protein 1 isoform 3 [Homo sapiens] 18.5 18.5 57% 2.0 100%
NP_001180511.1 neuronal cell adhesion molecule isoform D precursor [Homo sapiens] 19.7 19.7 100% 1.4 86%	1211
NP_001180511.1 neuronal cell adhesion molecule isoform D precursor [Homo sapiens] 21.0 21.0 71% 0.48 100%	1211
NP_001180512.1 neuronal cell adhesion molecule isoform E precursor [Homo sapiens] 19.7 19.7 100% 1.4 86%	1192
NP_001180512.1 neuronal cell adhesion molecule isoform E precursor [Homo sapiens] 21.0 21.0 71% 0.48 100%	1192
NP_001180513.1 neuronal cell adhesion molecule isoform F precursor [Homo sapiens] 19.7 19.7 100% 1.4 86%	1180
NP_001180513.1 neuronal cell adhesion molecule isoform F precursor [Homo sapiens] 21.0 21.0 71% 0.48 100%	1180
NP_001180559.1 putative zinc finger protein 705D-like protein LOC100132396 [Homo sapiens] 19.7 19.7 71% 1.4 100%
NP_001181930.1 receptor-type tyrosine-protein phosphatase U isoform 4 precursor [Homo sapiens] 18.9 35.6 85% 2.0 100%
NP_001181943.1 T-cell surface glycoprotein CD4 isoform 2 [Homo sapiens] 19.3 19.3 85% 1.6 83%	279	2	0.00716846	438.4	1.57133
NP_001181943.1 T-cell surface glycoprotein CD4 isoform 2 [Homo sapiens] 21.0 21.0 71% 0.50 100%	279
NP_001181944.1 T-cell surface glycoprotein CD4 isoform 3 [Homo sapiens] >ref|NP_001181945.1| T-cell surface glycoprotein CD4 isoform 3 [Homo sapiens] >ref|NP_001181946.1| T-cell surface glycoprotein CD4 isoform 3 [Homo sapiens] 19.3 19.3 85% 1.6 83%	185	2	0.0108108	361.9	1.95622	218.5
NP_001181944.1 T-cell surface glycoprotein CD4 isoform 3 [Homo sapiens] >ref|NP_001181945.1| T-cell surface glycoprotein CD4 isoform 3 [Homo sapiens] >ref|NP_001181946.1| T-cell surface glycoprotein CD4 isoform 3 [Homo sapiens] 21.0 21.0 71% 0.49 100%	185
NP_001182156.1 transient receptor potential cation channel subfamily M member 4 isoform 2 [Homo sapiens] 19.3 19.3 57% 1.4 100%	1069
NP_001182156.1 transient receptor potential cation channel subfamily M member 4 isoform 2 [Homo sapiens] 19.3 19.3 85% 1.7 83%	1069
NP_001182568.1 uncharacterized protein C8orf34 isoform 2 [Homo sapiens] 19.3 19.3 85% 1.4 83%
NP_001182760.2 WD repeat-containing protein 65 isoform a [Homo sapiens] 20.2 37.3 85% 0.88 86%
NP_001182762.1 ras and Rab interactor-like protein isoform 1 [Homo sapiens] 18.9 18.9 100% 1.6 57%
NP_001184051.1 interferon regulatory factor 3 isoform 2 [Homo sapiens] 19.3 32.7 71% 1.3 100%
NP_001184147.1 cAMP-specific 3',5'-cyclic phosphodiesterase 4D isoform PDE4D5 [Homo sapiens] 19.7 19.7 100% 0.91 55%
NP_001184148.1 cAMP-specific 3',5'-cyclic phosphodiesterase 4D isoform PDE4D8 [Homo sapiens] 19.7 19.7 100% 0.91 55%
NP_001184149.1 cAMP-specific 3',5'-cyclic phosphodiesterase 4D isoform PDE4D9 [Homo sapiens] 19.7 19.7 100% 0.91 55%
NP_001184150.1 cAMP-specific 3',5'-cyclic phosphodiesterase 4D isoform PDE4D2 [Homo sapiens] 19.7 19.7 100% 0.90 55%
NP_001184151.1 cAMP-specific 3',5'-cyclic phosphodiesterase 4D isoform PDE4D1 [Homo sapiens] 19.7 19.7 100% 0.90 55%
NP_001184152.1 cAMP-specific 3',5'-cyclic phosphodiesterase 4D isoform PDE4D6 [Homo sapiens] 19.7 19.7 100% 0.90 55%
NP_001184254.1 aryl hydrocarbon receptor nuclear translocator isoform 4 [Homo sapiens] 19.7 31.4 100% 1.6 100%	773
NP_001184254.1 aryl hydrocarbon receptor nuclear translocator isoform 4 [Homo sapiens] 20.6 20.6 57% 0.60 100%	773
NP_001185487.1 sialic acid-binding Ig-like lectin 9 isoform 1 precursor [Homo sapiens] 20.6 20.6 100% 0.61 67%
NP_001185522.1 STON1-GTF2A1L protein isoform 2 [Homo sapiens] 18.5 18.5 57% 2.0 100%
NP_001185523.1 STON1-GTF2A1L protein isoform 3 [Homo sapiens] 18.5 18.5 57% 2.0 100%
NP_001185594.1 rho guanine nucleotide exchange factor 12 isoform 2 [Homo sapiens] 19.7 19.7 71% 1.3 100%
NP_001185709.1 actin-related protein 2/3 complex subunit 4 isoform c [Homo sapiens] 19.3 19.3 71% 1.3 100%
NP_001185832.1 YY1-associated protein 1 isoform 6 [Homo sapiens] 19.3 19.3 57% 1.5 100%
NP_001185833.1 YY1-associated protein 1 isoform 7 [Homo sapiens] 19.3 19.3 57% 1.5 100%
NP_001185834.1 YY1-associated protein 1 isoform 8 [Homo sapiens] 19.3 19.3 57% 1.5 100%
NP_001185835.1 YY1-associated protein 1 isoform 9 [Homo sapiens] 19.3 19.3 57% 1.5 100%
NP_001185867.1 dystrobrevin alpha isoform 10 [Homo sapiens] 19.7 19.7 85% 1.6 83%
NP_001185868.1 dystrobrevin alpha isoform 11 [Homo sapiens] 19.7 19.7 85% 1.6 83%
NP_001185869.1 dystrobrevin alpha isoform 12 [Homo sapiens] 19.7 19.7 85% 1.6 83%
NP_001185870.1 dystrobrevin alpha isoform 13 [Homo sapiens] 19.7 19.7 85% 1.6 83%
NP_001185880.1 E3 ubiquitin-protein ligase RNF103 isoform 2 [Homo sapiens] 21.4 21.4 85% 0.48 55%
NP_001185885.1 DDB1- and CUL4-associated factor 6 isoform c [Homo sapiens] 21.0 21.0 71% 0.34 100%
NP_001185886.1 DDB1- and CUL4-associated factor 6 isoform d [Homo sapiens] 21.0 21.0 71% 0.34 100%
NP_001185901.1 uncharacterized protein KIAA1522 isoform 2 [Homo sapiens] 18.9 18.9 71% 1.9 80%
NP_001186015.1 cytosolic 5'-nucleotidase 1B isoform 3 [Homo sapiens] 21.4 21.4 71% 0.34 100%
NP_001186016.1 cytosolic 5'-nucleotidase 1B isoform 4 [Homo sapiens] 21.4 21.4 71% 0.34 100%
NP_001186017.1 cytosolic 5'-nucleotidase 1B isoform 5 [Homo sapiens] 21.4 21.4 71% 0.34 100%
NP_001186032.1 NT5C1B-RDH14 protein isoform 1 [Homo sapiens] 21.4 21.4 71% 0.34 100%
NP_001186033.1 NT5C1B-RDH14 protein isoform 2 [Homo sapiens] 21.4 21.4 71% 0.34 100%
NP_001186130.1 zinc finger B-box domain-containing protein 1 isoform 1 [Homo sapiens] 19.7 47.3 100% 1.4 100%
NP_001186131.1 zinc finger B-box domain-containing protein 1 isoform 3 [Homo sapiens] 19.7 47.3 100% 1.4 100%
NP_001186307.1 Golgi-specific brefeldin A-resistance guanine nucleotide exchange factor 1 isoform 2 [Homo sapiens] 19.3 19.3 100% 1.9 71%
NP_001186308.1 Golgi-specific brefeldin A-resistance guanine nucleotide exchange factor 1 isoform 3 [Homo sapiens] 19.3 19.3 100% 1.9 71%
NP_001186384.1 bromodomain-containing protein 2 isoform 2 [Homo sapiens] 18.9 18.9 71% 1.8 100%
NP_001186385.1 bromodomain-containing protein 2 isoform 3 [Homo sapiens] 18.9 18.9 71% 1.8 100%
NP_001186456.1 uromodulin-like 1 isoform 3 [Homo sapiens] 19.7 19.7 100% 0.89 67%
NP_001186457.2 uromodulin-like 1 isoform 4 [Homo sapiens] 19.7 19.7 100% 0.89 67%
NP_001186582.1 polyamine-modulated factor 1 isoform 3 [Homo sapiens] 21.0 21.0 100% 0.72 86%
NP_001186583.1 polyamine-modulated factor 1 isoform 1 [Homo sapiens] 21.0 21.0 100% 0.72 86%
NP_001186590.1 PMF1-BGLAP protein isoform 1 [Homo sapiens] 21.0 21.0 100% 0.72 86%
NP_001186591.1 PMF1-BGLAP protein isoform 2 [Homo sapiens] 21.0 21.0 100% 0.72 86%
NP_001186592.1 PMF1-BGLAP protein isoform 3 [Homo sapiens] 21.0 21.0 100% 0.72 86%
NP_001186593.1 PMF1-BGLAP protein isoform 4 [Homo sapiens] 21.0 21.0 100% 0.71 86%
NP_001186622.1 anion exchange protein 2 isoform 2 [Homo sapiens] 19.3 19.3 71% 1.5 80%	1232
NP_001186622.1 anion exchange protein 2 isoform 2 [Homo sapiens] 19.3 19.3 71% 1.6 80%	1232
NP_001186623.1 anion exchange protein 2 isoform 3 [Homo sapiens] 19.3 19.3 71% 1.5 80%	1227
NP_001186623.1 anion exchange protein 2 isoform 3 [Homo sapiens] 19.3 19.3 71% 1.6 80%	1227
NP_001186704.1 carboxypeptidase D isoform 2 [Homo sapiens] 19.7 19.7 85% 1.1 83%
NP_001186728.1 immunoglobulin-like domain-containing receptor 1 isoform 1 precursor [Homo sapiens] 19.3 32.2 71% 1.4 100%
NP_001186729.1 immunoglobulin-like domain-containing receptor 1 isoform 3 precursor [Homo sapiens] 19.3 32.2 71% 1.4 100%
NP_001186766.1 sorting nexin-10 isoform 2 [Homo sapiens] 19.7 19.7 57% 1.3 100%
NP_001186779.1 28S ribosomal protein S29, mitochondrial isoform 2 [Homo sapiens] 20.6 20.6 100% 0.47 55%
NP_001186780.1 28S ribosomal protein S29, mitochondrial isoform 3 [Homo sapiens] 20.6 20.6 100% 0.47 55%
NP_001186846.1 phosphoacetylglucosamine mutase isoform 1 [Homo sapiens] 20.6 20.6 100% 0.55 71%
NP_001186847.1 phosphoacetylglucosamine mutase isoform 3 [Homo sapiens] 20.6 20.6 100% 0.54 71%
NP_001186848.1 phosphoacetylglucosamine mutase isoform 4 [Homo sapiens] 20.6 20.6 100% 0.55 71%
NP_001186982.1 melanocyte protein PMEL isoform 2 precursor [Homo sapiens] 19.7 19.7 85% 0.90 67%
NP_001186983.1 melanocyte protein PMEL isoform 1 precursor [Homo sapiens] 19.7 19.7 85% 0.91 67%
NP_001188333.1 wiskott-Aldrich syndrome protein family member 2 isoform 2 [Homo sapiens] 19.3 19.3 85% 1.9 83%
NP_001188401.1 coronin-7 isoform 2 [Homo sapiens] 20.2 31.0 85% 1.3 83%
NP_001188402.1 coronin-7 isoform 3 [Homo sapiens] 20.2 31.0 85% 1.3 83%
NP_001188408.1 CORO7-PAM16 protein [Homo sapiens] 20.2 31.0 85% 1.3 83%
NP_001188477.1 monocarboxylate transporter 5 isoform 4 [Homo sapiens] 18.9 18.9 57% 1.9 100%
NP_001188512.1 ankyrin repeat and SOCS box protein 11 isoform c [Homo sapiens] 19.3 35.2 85% 1.8 100%	306	2	0.00653595	332.2	1.08562
NP_001188512.1 ankyrin repeat and SOCS box protein 11 isoform c [Homo sapiens] 21.4 21.4 85% 0.34 100%	306
NP_001189367.1 erythroid differentiation-related factor 1 isoform 1 [Homo sapiens] 18.9 18.9 57% 1.6 100%
NP_001189368.1 B7 homolog 6 precursor [Homo sapiens] 19.3 19.3 71% 1.5 80%	454	2	0.00440529	538.5	1.18612
NP_001189368.1 B7 homolog 6 precursor [Homo sapiens] 21.8 21.8 71% 0.22 100%	454
NP_001189398.1 protein NipSnap homolog 2 isoform 2 [Homo sapiens] 20.2 20.2 85% 1.0 100%
NP_001189472.1 protein CASP isoform d [Homo sapiens] 19.7 19.7 57% 1.5 100%
NP_001189784.1 cytochrome P450 3A4 isoform 2 [Homo sapiens] 20.6 20.6 100% 0.87 71%
NP_001190179.1 zinc finger protein 20 isoform 2 [Homo sapiens] 21.4 31.0 85% 0.27 100%
NP_001190980.1 mitochondrial uncoupling protein 4 isoform 2 [Homo sapiens] 20.6 20.6 71% 0.69 100%
NP_001190991.1 COMMD3-BMI1 read-through protein [Homo sapiens] 20.6 20.6 71% 0.56 100%
NP_001190997.1 ankyrin repeat and sterile alpha motif domain-containing protein 1B isoform g [Homo sapiens] 19.3 19.3 85% 1.2 75%
NP_001190998.1 ankyrin repeat and sterile alpha motif domain-containing protein 1B isoform h [Homo sapiens] 19.3 19.3 85% 1.2 75%
NP_001190999.1 ankyrin repeat and sterile alpha motif domain-containing protein 1B isoform i [Homo sapiens] 19.3 19.3 85% 1.2 75%
NP_001191016.1 small conductance calcium-activated potassium channel protein 3 isoform c [Homo sapiens] 18.9 18.9 71% 1.6 80%
NP_001191142.1 nitric oxide synthase, brain isoform 3 [Homo sapiens] >ref|NP_001191143.1| nitric oxide synthase, brain isoform 3 [Homo sapiens] 20.6 32.2 71% 0.88 80%
NP_001191147.1 nitric oxide synthase, brain isoform 2 [Homo sapiens] 20.6 32.2 71% 0.88 80%
NP_001191184.1 lysosome membrane protein 2 isoform 2 precursor [Homo sapiens] 19.3 19.3 71% 1.8 100%
NP_001191281.1 testican-3 isoform 3 [Homo sapiens] 19.7 19.7 85% 1.2 83%
NP_001191282.1 testican-3 isoform 4 [Homo sapiens] 19.7 19.7 85% 1.2 83%
NP_001191283.1 testican-3 isoform 5 [Homo sapiens] 19.7 19.7 85% 1.2 83%
NP_001191284.1 testican-3 isoform 6 [Homo sapiens] 19.7 19.7 85% 1.2 83%
NP_001191285.1 testican-3 isoform 7 precursor [Homo sapiens] 19.7 19.7 85% 1.2 83%
NP_001191287.1 testican-3 isoform 9 precursor [Homo sapiens] 19.7 19.7 85% 1.2 83%
NP_001191354.1 BIVM-ERCC5 protein [Homo sapiens] 20.6 20.6 100% 0.60 41%
NP_001191406.1 CMT1A duplicated region transcript 4 protein [Homo sapiens] 19.3 19.3 71% 1.7 100%
NP_001191434.1 diacylglycerol kinase eta isoform 3 [Homo sapiens] 18.5 18.5 57% 2.0 100%
NP_001191435.1 diacylglycerol kinase eta isoform 4 [Homo sapiens] 18.5 18.5 57% 2.0 100%
NP_001191439.1 eukaryotic initiation factor 4A-I isoform 2 [Homo sapiens] 19.7 19.7 71% 1.2 100%
NP_001191676.1 replication factor C subunit 1 isoform 2 [Homo sapiens] 19.3 19.3 85% 1.7 83%
NP_001191732.1 anoctamin-6 isoform d [Homo sapiens] 18.9 18.9 57% 1.8 100%
NP_001191760.1 anoctamin-10 isoform 2 [Homo sapiens] 19.3 19.3 71% 1.3 100%
NP_001191761.1 anoctamin-10 isoform 3 [Homo sapiens] 19.3 19.3 71% 1.3 100%
NP_001191762.1 anoctamin-10 isoform 4 [Homo sapiens] 19.3 19.3 71% 1.3 100%
NP_001191827.1 transmembrane 4 L6 family member 19 isoform 3 [Homo sapiens] 21.0 21.0 100% 0.48 86%
NP_001191948.1 glycerol kinase isoform d [Homo sapiens] 20.6 20.6 71% 0.56 100%
NP_001191957.1 nuclear protein MDM1 isoform 4 [Homo sapiens] 18.5 18.5 57% 2.0 100%
NP_001192222.1 voltage-dependent R-type calcium channel subunit alpha-1E isoform 1 [Homo sapiens] 19.7 19.7 85% 0.88 83%	2313
NP_001192222.1 voltage-dependent R-type calcium channel subunit alpha-1E isoform 1 [Homo sapiens] 20.6 20.6 57% 0.88 100%	2313
NP_001192223.1 voltage-dependent R-type calcium channel subunit alpha-1E isoform 2 [Homo sapiens] 19.7 19.7 85% 0.88 83%	2251
NP_001192223.1 voltage-dependent R-type calcium channel subunit alpha-1E isoform 2 [Homo sapiens] 20.6 20.6 57% 0.88 100%	2251
NP_001193498.1 VPS10 domain-containing receptor SorCS1 isoform c precursor [Homo sapiens] 18.5 18.5 100% 2.0 75%
NP_001193499.1 VPS10 domain-containing receptor SorCS1 isoform d precursor [Homo sapiens] 18.5 18.5 100% 2.0 75%
NP_001193500.1 VPS10 domain-containing receptor SorCS1 isoform e precursor [Homo sapiens] 18.5 18.5 100% 2.0 75%
NP_001193501.1 VPS10 domain-containing receptor SorCS1 isoform f precursor [Homo sapiens] 18.5 18.5 100% 2.0 75%
NP_001193531.1 N-chimaerin isoform 3 [Homo sapiens] 20.6 20.6 85% 0.92 83%
NP_001193762.1 histone acetyltransferase KAT5 isoform 4 [Homo sapiens] 21.0 21.0 71% 0.41 100%
NP_001193767.1 receptor-type tyrosine-protein phosphatase zeta isoform 2 precursor [Homo sapiens] 20.6 31.0 71% 0.49 100%
NP_001193768.1 receptor-type tyrosine-protein phosphatase zeta isoform 3 precursor [Homo sapiens] 20.6 31.0 71% 0.49 100%
NP_001193775.1 abnormal spindle-like microcephaly-associated protein isoform 2 [Homo sapiens] 19.3 19.3 71% 1.8 100%
NP_001193784.1 transferrin receptor protein 2 isoform 2 [Homo sapiens] 19.7 19.7 85% 1.1 83%	630	2	0.0031746	559.5	0.888095
NP_001193784.1 transferrin receptor protein 2 isoform 2 [Homo sapiens] 19.7 19.7 85% 1.1 83%	630
NP_001193928.1 citron Rho-interacting kinase isoform 1 [Homo sapiens] 21.8 21.8 85% 0.24 83%
NP_001193942.1 tyrosine-protein phosphatase non-receptor type 2 isoform 4 [Homo sapiens] 18.9 18.9 85% 2.0 83%
NP_001193947.1 smoothelin isoform e [Homo sapiens] 21.0 21.0 71% 0.51 100%
NP_001193972.1 histocompatibility antigen-related [Homo sapiens] 19.3 19.3 71% 1.3 100%
NP_001193980.1 CLIP-associating protein 1 isoform 4 [Homo sapiens] 19.3 19.3 85% 1.9 83%
NP_001193981.1 transmembrane protein 191C [Homo sapiens] 18.9 18.9 71% 2.0 80%
NP_001193984.1 DNA (cytosine-5)-methyltransferase 3B isoform 7 [Homo sapiens] 20.6 20.6 57% 0.60 100%
NP_001193985.1 DNA (cytosine-5)-methyltransferase 3B isoform 8 [Homo sapiens] 20.6 20.6 57% 0.60 100%
NP_001229236.1 presequence protease, mitochondrial isoform 1 precursor [Homo sapiens] 20.2 49.8 85% 0.56 100%
NP_001229238.1 presequence protease, mitochondrial isoform 3 precursor [Homo sapiens] 20.2 49.8 85% 0.56 100%
NP_001229242.1 transmembrane protein 191B [Homo sapiens] 18.9 18.9 71% 2.0 80%
NP_001229285.1 natural cytotoxicity triggering receptor 1 isoform d precursor [Homo sapiens] 18.9 18.9 57% 2.0 100%
NP_001229286.1 natural cytotoxicity triggering receptor 1 isoform e precursor [Homo sapiens] 18.9 18.9 57% 2.0 100%
NP_001229328.1 growth hormone receptor isoform 2 precursor [Homo sapiens] 20.2 20.2 71% 0.89 80%
NP_001229342.1 protein kinase C theta type isoform 2 [Homo sapiens] 20.2 20.2 71% 0.83 80%
NP_001229389.1 growth hormone receptor isoform 3 precursor [Homo sapiens] 20.2 20.2 71% 0.89 80%
NP_001229390.1 growth hormone receptor isoform 4 precursor [Homo sapiens] 20.2 20.2 71% 0.87 80%
NP_001229391.1 growth hormone receptor isoform 5 precursor [Homo sapiens] 20.2 20.2 71% 0.87 80%
NP_001229416.1 zinc finger SWIM domain-containing protein KIAA0913 isoform 2 [Homo sapiens] 21.4 21.4 100% 0.42 71%
NP_001229417.1 zinc finger SWIM domain-containing protein KIAA0913 isoform 3 [Homo sapiens] 21.4 21.4 100% 0.42 71%
NP_001229510.1 ras and Rab interactor 2 isoform 1 [Homo sapiens] 18.5 18.5 71% 1.4 83%	944
NP_001229510.1 ras and Rab interactor 2 isoform 1 [Homo sapiens] 21.4 21.4 85% 0.33 83%	944
NP_001229526.1 transmembrane protein 147 isoform 2 [Homo sapiens] 18.9 18.9 57% 2.0 100%
NP_001229527.1 transmembrane protein 147 isoform 3 [Homo sapiens] 18.9 18.9 57% 2.0 100%
NP_001229542.1 protein FAM75A4 [Homo sapiens] 18.9 18.9 57% 2.0 100%	1361
NP_001229542.1 protein FAM75A4 [Homo sapiens] 19.3 35.2 85% 1.9 100%	1361
NP_001229601.1 tetratricopeptide repeat protein 34 [Homo sapiens] 19.7 36.5 100% 1.6 86%
NP_001229625.1 uncharacterized protein LOC283403 [Homo sapiens] 20.2 20.2 100% 0.93 71%
NP_001229707.1 inhibitor of nuclear factor kappa-B kinase subunit beta isoform 5 [Homo sapiens] 19.3 19.3 100% 1.6 71%
NP_001229719.1 transcription factor IIIB 90 kDa subunit isoform 8 [Homo sapiens] 18.9 18.9 57% 2.0 100%
NP_001229754.1 farnesyl pyrophosphate synthase isoform c [Homo sapiens] 22.3 22.3 85% 0.22 100%
NP_001229762.1 protein NDRG4 isoform 4 [Homo sapiens] 18.9 18.9 57% 1.8 100%
NP_001229804.1 elongator complex protein 2 isoform 1 [Homo sapiens] 20.6 20.6 85% 0.71 83%
NP_001229805.1 elongator complex protein 2 isoform 3 [Homo sapiens] 20.6 20.6 85% 0.71 83%
NP_001229850.1 phospholipid transfer protein isoform d [Homo sapiens] 19.3 19.3 71% 1.5 100%
NP_001229857.1 zinc finger protein 410 isoform e [Homo sapiens] 19.3 19.3 57% 1.7 100%
NP_001229877.1 mammalian ependymin-related protein 1 isoform 3 [Homo sapiens] 19.3 19.3 100% 1.6 86%
NP_001230050.1 cAMP-specific 3',5'-cyclic phosphodiesterase 4A isoform 5 [Homo sapiens] 19.7 19.7 100% 0.91 55%
NP_001230062.1 NACHT, LRR and PYD domains-containing protein 3 isoform e [Homo sapiens] 20.6 20.6 71% 0.51 100%
NP_001230358.1 transcriptional regulator ERG isoform 5 [Homo sapiens] 19.7 36.9 85% 1.0 100%
NP_001230367.1 cytospin-B isoform 5 [Homo sapiens] 19.7 19.7 85% 0.81 83%
NP_001230586.1 peroxisomal coenzyme A diphosphatase NUDT7 isoform 3 [Homo sapiens] 19.7 19.7 71% 0.86 100%
NP_001230667.1 ral guanine nucleotide dissociation stimulator-like 2 isoform 2 [Homo sapiens] 19.7 19.7 85% 1.3 83%	695
NP_001230667.1 ral guanine nucleotide dissociation stimulator-like 2 isoform 2 [Homo sapiens] 20.2 20.2 71% 0.81 100%	695
NP_001230741.1 voltage-dependent N-type calcium channel subunit alpha-1B isoform 2 [Homo sapiens] 20.6 33.5 71% 0.88 100%
NP_001230925.1 ryanodine receptor 3 isoform 2 [Homo sapiens] 19.7 19.7 71% 1.2 100%
NP_001230967.1 zinc finger protein 726 [Homo sapiens] 19.3 64.5 57% 1.7 100%
NP_001231509.1 transformation/transcription domain-associated protein isoform 1 [Homo sapiens] 19.3 19.3 57% 1.6 100%
NP_001231612.1 cGMP-inhibited 3',5'-cyclic phosphodiesterase A isoform 2 [Homo sapiens] 19.7 19.7 100% 1.3 57%
NP_001231634.1 cysteine sulfinic acid decarboxylase isoform 2 [Homo sapiens] 19.3 19.3 71% 1.9 100%
NP_001231635.1 cysteine sulfinic acid decarboxylase isoform 3 [Homo sapiens] 19.3 19.3 71% 1.9 100%
NP_001231855.1 U4/U6 small nuclear ribonucleoprotein Prp4 isoform 2 [Homo sapiens] 19.3 19.3 71% 1.5 80%
NP_001231892.1 neuron navigator 2 isoform 5 [Homo sapiens] 19.3 19.3 57% 1.8 100%
NP_001231901.1 neuropilin-1 isoform d precursor [Homo sapiens] 19.3 19.3 85% 1.4 86%
NP_001231902.1 neuropilin-1 isoform e precursor [Homo sapiens] 19.3 19.3 85% 1.4 86%
NP_001231931.1 nuclear factor 1 C-type isoform 1 [Homo sapiens] 19.3 19.3 100% 1.7 71%
NP_001231933.1 nuclear factor 1 C-type isoform 3 [Homo sapiens] 19.3 19.3 100% 1.7 71%
NP_001231934.1 nuclear factor 1 C-type isoform 4 [Homo sapiens] 19.3 19.3 100% 1.7 71%
NP_001234929.1 protein SET isoform 3 [Homo sapiens] 21.8 21.8 100% 0.26 86%
NP_001234930.1 protein SET isoform 4 [Homo sapiens] 21.8 21.8 100% 0.26 86%
NP_001238781.1 phosphoinositide 3-kinase regulatory subunit 5 isoform 2 [Homo sapiens] >ref|NP_001238780.1| phosphoinositide 3-kinase regulatory subunit 5 isoform 2 [Homo sapiens] >ref|NP_001238782.1| phosphoinositide 3-kinase regulatory subunit 5 isoform 2 [Homo sapiens] >ref|NP_001238784.1| phosphoinositide 3-kinase regulatory subunit 5 isoform 2 [Homo sapiens] 18.9 18.9 85% 1.8 83%	494	2	0.00404858	493.6	0.99919
NP_001238781.1 phosphoinositide 3-kinase regulatory subunit 5 isoform 2 [Homo sapiens] >ref|NP_001238780.1| phosphoinositide 3-kinase regulatory subunit 5 isoform 2 [Homo sapiens] >ref|NP_001238782.1| phosphoinositide 3-kinase regulatory subunit 5 isoform 2 [Homo sapiens] >ref|NP_001238784.1| phosphoinositide 3-kinase regulatory subunit 5 isoform 2 [Homo sapiens] 20.6 20.6 71% 0.69 100%	494
NP_001238892.1 rho guanine nucleotide exchange factor 26 isoform 2 [Homo sapiens] 19.3 19.3 71% 1.4 100%
NP_001238896.1 testican-3 isoform 11 precursor [Homo sapiens] 19.7 19.7 85% 1.2 83%
NP_001238949.1 transient receptor potential cation channel subfamily M member 1 isoform 1 [Homo sapiens] 19.3 28.8 71% 1.4 100%
NP_001238953.1 transient receptor potential cation channel subfamily M member 1 isoform 3 [Homo sapiens] 19.3 28.8 71% 1.4 100%
NP_001239155.1 serine/threonine-protein kinase PLK2 isoform 2 [Homo sapiens] 18.9 18.9 85% 2.0 83%
NP_001240656.1 relaxin receptor 1 isoform 2 [Homo sapiens] 19.7 19.7 85% 0.92 86%
NP_001240657.1 relaxin receptor 1 isoform 3 [Homo sapiens] 19.7 19.7 85% 0.92 86%
NP_001240658.1 relaxin receptor 1 isoform 4 [Homo sapiens] 19.7 19.7 85% 0.92 86%
NP_001240701.1 synaptotagmin-6 isoform 1 [Homo sapiens] 18.9 18.9 71% 2.0 100%
NP_001240755.1 polypeptide N-acetylgalactosaminyltransferase 14 isoform 2 [Homo sapiens] 21.0 21.0 71% 0.41 100%
NP_001240766.1 polycystic kidney disease 2-like 1 protein isoform 2 [Homo sapiens] 19.3 28.8 85% 1.2 100%
NP_001240775.1 GDP-mannose 4,6 dehydratase isoform 2 [Homo sapiens] 24.4 24.4 100% 0.046 100%
NP_001240804.1 UDP-glucuronic acid decarboxylase 1 isoform 1 [Homo sapiens] 20.6 20.6 100% 0.73 86%
NP_001240805.1 UDP-glucuronic acid decarboxylase 1 isoform 3 [Homo sapiens] 20.6 20.6 100% 0.72 86%
NP_001240842.1 TBC1 domain family member 1 isoform 3 [Homo sapiens] >ref|NP_001240843.1| TBC1 domain family member 1 isoform 3 [Homo sapiens] 18.5 18.5 71% 1.8 80%
NP_001242904.1 piwi-like protein 3 isoform 2 [Homo sapiens] 19.7 19.7 85% 1.9 83%
NP_001242953.1 rho GTPase-activating protein 22 isoform 1 [Homo sapiens] 20.2 20.2 71% 1.0 100%	714
NP_001242953.1 rho GTPase-activating protein 22 isoform 1 [Homo sapiens] 20.6 20.6 71% 0.70 100%	714
NP_001242954.1 rho GTPase-activating protein 22 isoform 2 [Homo sapiens] 20.2 20.2 71% 1.0 100%	704
NP_001242954.1 rho GTPase-activating protein 22 isoform 2 [Homo sapiens] 20.6 20.6 71% 0.70 100%	704
NP_001242955.1 rho GTPase-activating protein 22 isoform 4 [Homo sapiens] 20.2 20.2 71% 1.0 100%	608	2	0.00328947	660.6	1.08651
NP_001242955.1 rho GTPase-activating protein 22 isoform 4 [Homo sapiens] 20.6 20.6 71% 0.70 100%	608
NP_001243000.1 RING finger protein 213 isoform 3 [Homo sapiens] 19.3 19.3 71% 1.8 100%	5207
NP_001243000.1 RING finger protein 213 isoform 3 [Homo sapiens] 21.4 21.4 71% 0.35 100%	5207
NP_001243053.1 tripartite motif-containing protein 65 isoform 2 [Homo sapiens] 19.3 19.3 100% 1.2 64%
NP_001243055.1 ceramide synthase 6 isoform 1 [Homo sapiens] 18.9 18.9 57% 2.0 100%	392	3	0.00765306	509.4	1.29949
NP_001243055.1 ceramide synthase 6 isoform 1 [Homo sapiens] 18.9 18.9 57% 2.0 100%	392
NP_001243055.1 ceramide synthase 6 isoform 1 [Homo sapiens] 18.9 18.9 57% 2.0 100%	392
NP_001243064.1 exportin-2 isoform 2 [Homo sapiens] 18.9 18.9 85% 2.0 67%
NP_001243239.1 glutaminase kidney isoform, mitochondrial isoform 2 [Homo sapiens] 19.3 19.3 71% 1.8 80%
NP_001243253.1 voltage-dependent T-type calcium channel subunit alpha-1G isoform 16 [Homo sapiens] 21.8 21.8 71% 0.24 100%
NP_001243254.1 voltage-dependent T-type calcium channel subunit alpha-1G isoform 17 [Homo sapiens] 21.8 21.8 71% 0.24 100%
NP_001243256.1 voltage-dependent T-type calcium channel subunit alpha-1G isoform 19 [Homo sapiens] 21.8 21.8 71% 0.24 100%
NP_001243257.1 voltage-dependent T-type calcium channel subunit alpha-1G isoform 20 [Homo sapiens] 21.8 21.8 71% 0.24 100%
NP_001243262.1 voltage-dependent T-type calcium channel subunit alpha-1G isoform 25 [Homo sapiens] 21.8 21.8 71% 0.24 100%
NP_001243263.1 voltage-dependent T-type calcium channel subunit alpha-1G isoform 26 [Homo sapiens] 21.8 21.8 71% 0.24 100%
NP_001243367.1 CDK5 and ABL1 enzyme substrate 1 isoform 3 [Homo sapiens] 19.3 19.3 71% 1.4 80%
NP_001243390.1 solute carrier family 12 member 2 isoform 2 [Homo sapiens] 21.0 21.0 85% 0.57 100%
NP_001243397.1 histone acetyltransferase KAT6B isoform 2 [Homo sapiens] 18.9 18.9 57% 1.6 100%
NP_001243398.1 histone acetyltransferase KAT6B isoform 3 [Homo sapiens] 18.9 18.9 57% 1.6 100%
NP_001243502.1 neuronal acetylcholine receptor subunit alpha-4 isoform 2 [Homo sapiens] 19.3 36.9 85% 1.5 100%
NP_001243558.1 serine/threonine-protein kinase BRSK2 isoform 3 [Homo sapiens] 19.7 19.7 85% 1.6 83%
NP_001244.1 cell division cycle 5-like protein [Homo sapiens] 21.4 36.5 71% 0.34 100%
NP_001257.4 liver carboxylesterase 1 isoform c precursor [Homo sapiens] 19.3 19.3 57% 1.4 100%
NP_001274.1 AP-1 complex subunit sigma-1A [Homo sapiens] 19.7 19.7 57% 0.99 100%
NP_001286.1 C-C chemokine receptor type 1 [Homo sapiens] 19.3 19.3 85% 1.7 83%
NP_001295.2 carboxypeptidase D isoform 1 precursor [Homo sapiens] 19.7 19.7 85% 1.1 83%
NP_001307.2 exportin-2 isoform 1 [Homo sapiens] 18.9 18.9 85% 2.0 67%
NP_001356.1 disks large homolog 4 isoform 1 precursor [Homo sapiens] 20.2 20.2 71% 0.93 100%
NP_001363.2 dynein heavy chain 9, axonemal isoform 2 [Homo sapiens] 19.3 46.5 100% 1.8 75%	4486
NP_001363.2 dynein heavy chain 9, axonemal isoform 2 [Homo sapiens] 20.2 20.2 100% 0.95 67%	4486
NP_001364.1 dynein heavy chain 14, axonemal isoform 1 [Homo sapiens] 19.7 34.8 85% 1.5 100%
NP_001374.3 diphthamide biosynthesis protein 1 [Homo sapiens] 19.3 19.3 85% 1.9 83%
NP_001381.2 dystrobrevin alpha isoform 1 [Homo sapiens] 19.7 19.7 85% 1.6 83%
NP_001382.2 dystrobrevin alpha isoform 3 [Homo sapiens] 19.7 19.7 85% 1.6 83%
NP_001383.2 dystrobrevin alpha isoform 7 [Homo sapiens] 19.7 19.7 85% 1.6 83%
NP_001398.2 cadherin EGF LAG seven-pass G-type receptor 3 precursor [Homo sapiens] 19.3 19.3 57% 1.4 100%
NP_001407.1 eukaryotic initiation factor 4A-I isoform 1 [Homo sapiens] 19.7 19.7 71% 1.2 100%
NP_001412.1 ETS-related transcription factor Elf-4 [Homo sapiens] >ref|NP_001120669.1| ETS-related transcription factor Elf-4 [Homo sapiens] 19.7 19.7 85% 1.8 83%
NP_001438.1 protocadherin Fat 2 precursor [Homo sapiens] 19.3 31.8 100% 1.7 80%
NP_001442.2 forkhead box protein F1 [Homo sapiens] 19.7 19.7 85% 0.97 83%
NP_001443.1 forkhead box protein F2 [Homo sapiens] 20.2 20.2 100% 1.2 86%
NP_001478.2 biogenesis of lysosome-related organelles complex 1 subunit 1 [Homo sapiens] 18.9 18.9 57% 1.6 100%
NP_001491.1 GDP-mannose 4,6 dehydratase isoform 1 [Homo sapiens] 24.4 24.4 100% 0.046 100%
NP_001497.1 probable G-protein coupled receptor 32 [Homo sapiens] 19.7 19.7 85% 1.3 83%
NP_001507.2 general transcription factor IIH subunit 3 [Homo sapiens] 18.9 18.9 57% 1.6 100%
NP_001508.1 general transcription factor IIH subunit 4 [Homo sapiens] 19.7 19.7 85% 1.1 83%
NP_001509.3 general transcription factor II-I isoform 4 [Homo sapiens] 23.5 55.4 100% 0.063 100%
NP_001524.2 heterogeneous nuclear ribonucleoprotein L isoform a [Homo sapiens] 19.7 19.7 71% 1.3 100%
NP_001531.1 heat shock protein beta-1 [Homo sapiens] 19.7 19.7 85% 1.6 71%
NP_001534.1 bifunctional heparan sulfate N-deacetylase/N-sulfotransferase 1 [Homo sapiens] 21.0 21.0 71% 0.51 100%	882
NP_001534.1 bifunctional heparan sulfate N-deacetylase/N-sulfotransferase 1 [Homo sapiens] 21.0 21.0 85% 0.52 83%	882
NP_001535.1 intercellular adhesion molecule 4 isoform 1 precursor [Homo sapiens] 19.7 19.7 100% 1.4 71%
NP_001547.1 inhibitor of nuclear factor kappa-B kinase subunit beta isoform 1 [Homo sapiens] 19.3 19.3 100% 1.6 71%
NP_001561.3 interleukin-1 receptor-associated kinase-like 2 [Homo sapiens] 21.0 21.0 85% 0.59 83%
NP_001597.2 ATP-binding cassette sub-family A member 2 isoform a [Homo sapiens] 19.3 19.3 85% 1.5 83%	2436
NP_001597.2 ATP-binding cassette sub-family A member 2 isoform a [Homo sapiens] 20.2 31.0 85% 1.0 100%	2436
NP_001639.1 prostate-specific antigen isoform 1 preproprotein [Homo sapiens] 21.0 21.0 71% 0.52 100%
NP_001659.1 aryl hydrocarbon receptor nuclear translocator isoform 1 [Homo sapiens] 19.7 31.4 100% 1.6 100%	789
NP_001659.1 aryl hydrocarbon receptor nuclear translocator isoform 1 [Homo sapiens] 20.6 20.6 57% 0.60 100%	789
NP_001673.2 plasma membrane calcium-transporting ATPase 1 isoform 1b [Homo sapiens] 19.3 19.3 71% 1.5 100%
NP_001674.2 plasma membrane calcium-transporting ATPase 2 isoform 2 [Homo sapiens] 19.3 19.3 71% 1.5 100%
NP_001675.3 plasma membrane calcium-transporting ATPase 4 isoform 4b [Homo sapiens] 19.3 19.3 71% 1.5 100%	1205
NP_001675.3 plasma membrane calcium-transporting ATPase 4 isoform 4b [Homo sapiens] 20.2 20.2 71% 0.82 80%	1205
NP_001734.1 calmodulin [Homo sapiens] >ref|NP_008819.1| calmodulin isoform 1 [Homo sapiens] >ref|NP_005175.2| calmodulin [Homo sapiens] 19.3 19.3 85% 1.4 83%
NP_001743.1 catalase [Homo sapiens] 18.9 18.9 57% 2.0 100%	527	2	0.00379507	424.2	0.804934
NP_001743.1 catalase [Homo sapiens] 18.9 18.9 57% 2.0 100%	527
NP_001752.2 cyclin-F [Homo sapiens] 20.2 20.2 100% 0.91 55%
NP_001756.2 T-cell surface glycoprotein CD1c precursor [Homo sapiens] 18.5 18.5 85% 2.0 83%
NP_001784.2 cadherin-3 preproprotein [Homo sapiens] 19.3 19.3 71% 1.9 100%
NP_001827.1 chymase preproprotein [Homo sapiens] 20.2 20.2 71% 1.0 100%
NP_001829.1 C-C chemokine receptor type 7 precursor [Homo sapiens] 19.3 19.3 71% 1.4 100%
NP_001845.3 collagen alpha-1(XI) chain isoform A preproprotein [Homo sapiens] 20.6 20.6 57% 0.61 100%
NP_001867.2 carnitine O-palmitoyltransferase 1, liver isoform isoform 1 [Homo sapiens] 19.3 19.3 71% 1.8 100%
NP_001877.1 beta-crystallin A4 [Homo sapiens] 18.9 18.9 57% 2.0 100%	196	3	0.0153061	227.9	1.16276
NP_001877.1 beta-crystallin A4 [Homo sapiens] 18.9 18.9 57% 2.0 100%	196
NP_001877.1 beta-crystallin A4 [Homo sapiens] 18.9 18.9 57% 2.0 100%	196
NP_001882.1 beta-casein precursor [Homo sapiens] 19.3 19.3 100% 1.1 71%
NP_001887.1 casein kinase II subunit alpha' [Homo sapiens] 19.7 19.7 71% 1.4 80%
NP_001888.2 chondroitin sulfate proteoglycan 4 precursor [Homo sapiens] 19.3 19.3 71% 1.9 100%
NP_001913.2 L-dopachrome tautomerase isoform 1 precursor [Homo sapiens] 19.7 19.7 71% 1.0 80%
NP_001914.3 DNA damage-binding protein 1 [Homo sapiens] 19.7 19.7 71% 1.2 100%
NP_001934.2 desmoglein-2 preproprotein [Homo sapiens] 22.3 22.3 85% 0.23 100%
NP_001948.1 endothelin-1 receptor isoform a precursor [Homo sapiens] 19.3 19.3 100% 1.5 60%
NP_001957.2 peroxisomal bifunctional enzyme isoform 1 [Homo sapiens] 19.3 19.3 57% 1.3 100%
NP_001958.2 eukaryotic initiation factor 4A-II [Homo sapiens] 19.7 19.7 71% 1.2 100%
NP_001977.1 ETS translocation variant 4 [Homo sapiens] >ref|NP_001073143.1| ETS translocation variant 4 [Homo sapiens] 21.0 21.0 71% 0.41 100%
NP_001990.2 fibrillin-2 precursor [Homo sapiens] 20.2 66.6 100% 0.73 100%
NP_001995.1 farnesyl pyrophosphate synthase isoform a [Homo sapiens] >ref|NP_001129293.1| farnesyl pyrophosphate synthase isoform a [Homo sapiens] 22.3 22.3 85% 0.23 100%
NP_002006.2 forkhead box protein O1 [Homo sapiens] 19.3 34.4 57% 1.6 100%
NP_002008.2 Friend leukemia integration 1 transcription factor isoform 1 [Homo sapiens] 20.2 20.2 71% 1.0 100%
NP_002014.2 fibromodulin precursor [Homo sapiens] 19.3 19.3 57% 1.4 100%
NP_002017.1 fibronectin isoform 3 preproprotein [Homo sapiens] 20.6 20.6 57% 0.57 100%
NP_002021.3 N-formyl peptide receptor 3 [Homo sapiens] 19.3 19.3 71% 1.9 100%	353	2	0.00566572	382.7	1.08414
NP_002021.3 N-formyl peptide receptor 3 [Homo sapiens] 19.3 19.3 85% 1.8 83%	353
NP_002037.2 glyceraldehyde-3-phosphate dehydrogenase [Homo sapiens] 19.3 19.3 57% 1.4 100%
NP_002039.2 growth arrest-specific protein 1 precursor [Homo sapiens] 19.3 19.3 85% 1.4 83%
NP_002079.3 glutamate receptor, ionotropic kainate 5 precursor [Homo sapiens] 18.9 18.9 85% 2.0 83%
NP_002084.2 glycogen synthase kinase-3 beta isoform 1 [Homo sapiens] 22.7 22.7 71% 0.17 100%
NP_002101.2 tyrosine-protein kinase HCK isoform a [Homo sapiens] 19.3 19.3 100% 1.3 60%
NP_002179.2 interleukin-13 precursor [Homo sapiens] 19.3 19.3 71% 1.7 100%
NP_002189.1 interferon regulatory factor 1 [Homo sapiens] 19.3 33.9 85% 1.8 100%
NP_002196.2 integrin alpha-5 precursor [Homo sapiens] 19.3 19.3 85% 1.8 83%
NP_002216.2 isovaleryl-CoA dehydrogenase, mitochondrial isoform 1 precursor [Homo sapiens] 20.2 20.2 71% 0.80 100%
NP_002217.3 protein jagged-2 isoform a precursor [Homo sapiens] 20.6 20.6 85% 0.66 83%	1238
NP_002217.3 protein jagged-2 isoform a precursor [Homo sapiens] 21.0 21.0 71% 0.45 100%	1238
NP_002221.1 junction plakoglobin [Homo sapiens] >ref|NP_068831.1| junction plakoglobin [Homo sapiens] 19.3 19.3 85% 1.4 83%
NP_002225.2 potassium voltage-gated channel subfamily A member 5 [Homo sapiens] 19.3 19.3 71% 1.3 100%
NP_002256.2 importin subunit beta-1 [Homo sapiens] 20.2 20.2 85% 0.77 83%
NP_002277.4 lymphocyte activation gene 3 protein precursor [Homo sapiens] 20.2 20.2 85% 0.84 83%
NP_002283.3 laminin subunit beta-2 precursor [Homo sapiens] 19.3 19.3 100% 1.4 71%
NP_002310.2 leucine-rich repeat and calponin homology domain-containing protein 4 [Homo sapiens] 18.9 18.9 85% 1.7 83%
NP_002324.2 low-density lipoprotein receptor-related protein 3 precursor [Homo sapiens] 19.3 19.3 71% 1.9 100%
NP_002331.3 lanosterol synthase isoform 1 [Homo sapiens] >ref|NP_001001438.1| lanosterol synthase isoform 1 [Homo sapiens] 21.0 37.3 85% 0.49 83%
NP_002335.2 leukocyte tyrosine kinase receptor isoform 1 precursor [Homo sapiens] 20.2 20.2 85% 1.0 83%
NP_002339.2 T-lymphocyte surface antigen Ly-9 isoform a precursor [Homo sapiens] 19.3 19.3 71% 2.0 100%
NP_002341.1 tyrosine-protein kinase Lyn isoform A [Homo sapiens] 19.3 19.3 100% 1.3 60%
NP_002379.2 DNA replication licensing factor MCM3 [Homo sapiens] 19.3 19.3 71% 1.6 100%
NP_002399.1 alpha-1,6-mannosyl-glycoprotein 2-beta-N-acetylglucosaminyltransferase [Homo sapiens] 19.3 19.3 57% 1.5 100%	447	2	0.00447427	425.1	0.951007
NP_002399.1 alpha-1,6-mannosyl-glycoprotein 2-beta-N-acetylglucosaminyltransferase [Homo sapiens] 20.2 20.2 85% 0.65 83%	447
NP_002408.3 antigen KI-67 isoform 1 [Homo sapiens] 19.3 19.3 85% 1.4 43%
NP_002411.3 transient receptor potential cation channel subfamily M member 1 isoform 2 [Homo sapiens] 19.3 28.8 71% 1.4 100%
NP_002412.1 interstitial collagenase isoform 1 preproprotein [Homo sapiens] 19.7 19.7 71% 1.00 80%
NP_002449.2 mucin-5B precursor [Homo sapiens] 19.7 19.7 71% 1.1 80%
NP_002474.3 carcinoembryonic antigen-related cell adhesion molecule 6 precursor [Homo sapiens] 19.7 19.7 57% 1.1 100%
NP_002490.2 neogenin isoform 1 precursor [Homo sapiens] 22.3 31.8 85% 0.22 100%
NP_002491.2 neurogenic differentiation factor 1 [Homo sapiens] 20.2 20.2 71% 0.99 100%
NP_002499.2 nidogen-1 precursor [Homo sapiens] 19.3 19.3 85% 1.8 83%
NP_002539.2 olfactory receptor 1D2 [Homo sapiens] 20.2 20.2 100% 0.87 55%
NP_002541.2 olfactory receptor 3A1 [Homo sapiens] 19.7 19.7 100% 1.2 55%
NP_002582.3 phosphoenolpyruvate carboxykinase, cytosolic [GTP] [Homo sapiens] 19.3 19.3 57% 1.6 100%
NP_002586.2 cyclin-dependent kinase 17 isoform 1 [Homo sapiens] 20.6 20.6 100% 0.62 71%
NP_002591.2 cAMP-specific 3',5'-cyclic phosphodiesterase 4B isoform 1 [Homo sapiens] >ref|NP_001032418.1| cAMP-specific 3',5'-cyclic phosphodiesterase 4B isoform 1 [Homo sapiens] 19.7 19.7 100% 0.91 55%
NP_002607.2 period circadian protein homolog 1 [Homo sapiens] 19.3 19.3 85% 1.2 46%	1290
NP_002607.2 period circadian protein homolog 1 [Homo sapiens] 19.3 19.3 85% 1.4 46%	1290
NP_002612.1 properdin precursor [Homo sapiens] >ref|NP_001138724.1| properdin precursor [Homo sapiens] 18.9 83.6 71% 1.6 80%
NP_002626.1 phosphate carrier protein, mitochondrial isoform b precursor [Homo sapiens] >ref|NP_998776.1| phosphate carrier protein, mitochondrial isoform b precursor [Homo sapiens] 20.6 20.6 85% 0.91 100%
NP_002630.2 serpin B5 [Homo sapiens] 18.9 18.9 85% 1.9 67%
NP_002638.2 phosphatidylinositol 3-kinase catalytic subunit type 3 [Homo sapiens] 19.3 19.3 57% 1.5 100%
NP_002650.1 urokinase plasminogen activator surface receptor isoform 1 precursor [Homo sapiens] 18.9 18.9 100% 2.0 71%
NP_002684.1 DNA polymerase subunit gamma-1 [Homo sapiens] >ref|NP_001119603.1| DNA polymerase subunit gamma-1 [Homo sapiens] 20.6 20.6 57% 0.61 100%
NP_002709.2 serine/threonine-protein phosphatase 2A regulatory subunit B'' subunit alpha isoform 1 [Homo sapiens] 19.7 19.7 100% 1.3 86%
NP_002733.2 serine/threonine-protein kinase D1 [Homo sapiens] 19.3 19.3 57% 1.5 100%
NP_002738.2 mitogen-activated protein kinase 4 [Homo sapiens] 19.3 19.3 71% 2.0 80%
NP_002739.1 mitogen-activated protein kinase 6 [Homo sapiens] 19.3 19.3 71% 2.0 80%
NP_002747.2 dual specificity mitogen-activated protein kinase kinase 3 isoform A [Homo sapiens] 20.2 20.2 85% 0.95 75%
NP_002749.2 dual specificity mitogen-activated protein kinase kinase 6 [Homo sapiens] 20.2 20.2 85% 0.95 75%
NP_002763.2 enteropeptidase precursor [Homo sapiens] 22.3 22.3 100% 0.22 86%
NP_002778.1 proteasome subunit alpha type-2 [Homo sapiens] 20.6 20.6 100% 0.66 86%
NP_002799.3 26S proteasome non-ATPase regulatory subunit 2 [Homo sapiens] 18.9 18.9 85% 2.0 83%
NP_002808.3 26S proteasome non-ATPase regulatory subunit 13 isoform 1 [Homo sapiens] 18.9 18.9 57% 2.0 100%
NP_002812.2 inactive tyrosine-protein kinase 7 isoform a precursor [Homo sapiens] 19.7 33.1 85% 1.3 83%
NP_002818.1 tyrosine-protein phosphatase non-receptor type 1 [Homo sapiens] 18.9 18.9 85% 2.0 83%
NP_002819.2 tyrosine-protein phosphatase non-receptor type 2 isoform 1 [Homo sapiens] 18.9 18.9 85% 2.0 83%
NP_002831.2 receptor-type tyrosine-protein phosphatase F isoform 1 precursor [Homo sapiens] 21.0 21.0 85% 0.41 83%
NP_002832.3 receptor-type tyrosine-protein phosphatase gamma [Homo sapiens] 20.6 31.0 71% 0.49 100%
NP_002839.1 receptor-type tyrosine-protein phosphatase O isoform b precursor [Homo sapiens] 18.9 18.9 71% 1.7 80%
NP_002841.3 receptor-type tyrosine-protein phosphatase S isoform 1 precursor [Homo sapiens] 19.3 19.3 71% 1.8 100%	1948
NP_002841.3 receptor-type tyrosine-protein phosphatase S isoform 1 precursor [Homo sapiens] 20.6 20.6 71% 0.49 100%	1948
NP_002842.2 receptor-type tyrosine-protein phosphatase zeta isoform 1 precursor [Homo sapiens] 20.6 31.0 71% 0.49 100%	2315
NP_002842.2 receptor-type tyrosine-protein phosphatase zeta isoform 1 precursor [Homo sapiens] 20.6 49.8 100% 0.72 100%	2315
NP_002874.1 ran GTPase-activating protein 1 [Homo sapiens] 20.2 20.2 100% 1.2 86%
NP_002888.1 RNA-binding motif, single-stranded-interacting protein 1 isoform c [Homo sapiens] 19.3 19.3 100% 1.8 86%
NP_002889.1 RNA-binding motif, single-stranded-interacting protein 2 [Homo sapiens] 20.6 20.6 85% 0.54 83%
NP_002904.3 replication factor C subunit 1 isoform 1 [Homo sapiens] 19.3 19.3 85% 1.7 83%
NP_002917.1 regulator of G-protein signaling 12 isoform 2 [Homo sapiens] 19.3 19.3 71% 2.0 100%
NP_002935.2 proto-oncogene tyrosine-protein kinase ROS precursor [Homo sapiens] 18.9 18.9 71% 1.8 100%
NP_002952.1 protein S100-A4 [Homo sapiens] >ref|NP_062427.1| protein S100-A4 [Homo sapiens] 19.3 35.6 100% 1.5 83%
NP_002967.2 sodium channel protein type 7 subunit alpha [Homo sapiens] 20.6 20.6 57% 0.88 100%
NP_002968.1 sodium channel protein type 9 subunit alpha [Homo sapiens] 19.7 19.7 71% 1.4 100%	1977
NP_002968.1 sodium channel protein type 9 subunit alpha [Homo sapiens] 20.6 33.1 57% 0.88 100%	1977
NP_003001.1 dual specificity mitogen-activated protein kinase kinase 4 [Homo sapiens] 20.2 20.2 85% 0.96 75%
NP_003002.2 protein SET isoform 2 [Homo sapiens] 21.8 21.8 100% 0.26 86%
NP_003031.3 anion exchange protein 2 isoform 1 [Homo sapiens] >ref|NP_001186621.1| anion exchange protein 2 isoform 1 [Homo sapiens] 19.3 19.3 71% 1.5 80%	1241
NP_003031.3 anion exchange protein 2 isoform 1 [Homo sapiens] >ref|NP_001186621.1| anion exchange protein 2 isoform 1 [Homo sapiens] 19.3 19.3 71% 1.6 80%	1241
NP_003033.3 sodium- and chloride-dependent GABA transporter 1 [Homo sapiens] 19.7 19.7 85% 1.2 67%	599	4	0.0066778	791.7	1.3217
NP_003033.3 sodium- and chloride-dependent GABA transporter 1 [Homo sapiens] 21.8 21.8 85% 0.25 83%	599
NP_003033.3 sodium- and chloride-dependent GABA transporter 1 [Homo sapiens] 21.8 21.8 85% 0.26 83%	599
NP_003033.3 sodium- and chloride-dependent GABA transporter 1 [Homo sapiens] 21.8 21.8 85% 0.26 83%	599
NP_003034.2 sodium- and chloride-dependent taurine transporter isoform a [Homo sapiens] >ref|NP_001127839.1| sodium- and chloride-dependent taurine transporter isoform a [Homo sapiens] 19.3 19.3 85% 1.5 67%	620	4	0.00645161	748.2	1.20677
NP_003034.2 sodium- and chloride-dependent taurine transporter isoform a [Homo sapiens] >ref|NP_001127839.1| sodium- and chloride-dependent taurine transporter isoform a [Homo sapiens] 19.3 19.3 85% 1.6 67%	620
NP_003034.2 sodium- and chloride-dependent taurine transporter isoform a [Homo sapiens] >ref|NP_001127839.1| sodium- and chloride-dependent taurine transporter isoform a [Homo sapiens] 19.3 19.3 85% 1.6 67%	620
NP_003034.2 sodium- and chloride-dependent taurine transporter isoform a [Homo sapiens] >ref|NP_001127839.1| sodium- and chloride-dependent taurine transporter isoform a [Homo sapiens] 19.7 19.7 100% 1.2 57%	620
NP_003036.1 high affinity cationic amino acid transporter 1 [Homo sapiens] 19.3 31.0 71% 1.4 100%
NP_003039.2 sodium/hydrogen exchanger 2 precursor [Homo sapiens] 21.0 34.8 85% 0.65 100%
NP_003061.3 probable global transcription activator SNF2L2 isoform a [Homo sapiens] 19.3 19.3 57% 1.5 100%
NP_003062.2 helicase-like transcription factor [Homo sapiens] >ref|NP_620636.1| helicase-like transcription factor [Homo sapiens] 19.3 19.3 71% 1.8 100%
NP_003063.2 transcription activator BRG1 isoform B [Homo sapiens] >ref|NP_001122316.1| transcription activator BRG1 isoform B [Homo sapiens] 19.3 19.3 57% 1.5 100%
NP_003069.2 SWI/SNF-related matrix-associated actin-dependent regulator of chromatin subfamily D member 3 isoform 1 [Homo sapiens] >ref|NP_001003802.1| SWI/SNF-related matrix-associated actin-dependent regulator of chromatin subfamily D member 3 isoform 1 [Homo sapiens] 18.9 18.9 100% 2.0 71%
NP_003080.2 U1 small nuclear ribonucleoprotein 70 kDa [Homo sapiens] 19.3 19.3 57% 1.4 100%
NP_003089.1 alpha-1-syntrophin [Homo sapiens] 19.3 19.3 71% 1.8 100%
NP_003108.2 hyaluronidase PH-20 isoform 1 [Homo sapiens] 18.9 18.9 71% 1.7 83%
NP_003119.2 spectrin beta chain, brain 1 isoform 1 [Homo sapiens] 19.3 34.8 71% 1.5 100%	2364
NP_003119.2 spectrin beta chain, brain 1 isoform 1 [Homo sapiens] 19.7 19.7 71% 1.6 80%	2364
NP_003165.2 supervillin isoform 1 [Homo sapiens] 20.2 20.2 71% 0.83 80%
NP_003215.1 ADP-ribosylation factor-related protein 1 isoform a [Homo sapiens] 19.3 19.3 57% 1.4 100%
NP_003218.2 transferrin receptor protein 2 isoform 1 [Homo sapiens] 19.7 19.7 85% 1.1 83%	801
NP_003218.2 transferrin receptor protein 2 isoform 1 [Homo sapiens] 19.7 19.7 85% 1.1 83%	801
NP_003226.4 thyroglobulin precursor [Homo sapiens] 18.5 18.5 71% 1.9 80%
NP_003240.1 thimet oligopeptidase [Homo sapiens] 18.9 18.9 57% 1.6 100%
NP_003251.2 transducin-like enhancer protein 2 isoform 1 [Homo sapiens] 19.3 19.3 85% 1.7 83%
NP_003256.1 toll-like receptor 3 precursor [Homo sapiens] 18.9 18.9 85% 2.0 50%
NP_003259.2 toll-like receptor 5 precursor [Homo sapiens] 20.6 20.6 85% 0.66 83%
NP_003298.1 transient receptor potential cation channel subfamily M member 2 [Homo sapiens] 19.7 30.1 85% 1.2 67%
NP_003301.1 protein TSSC1 [Homo sapiens] 18.9 18.9 71% 2.0 80%
NP_003310.4 titin isoform N2-B [Homo sapiens] 19.3 89.9 100% 1.9 100%	26926
NP_003310.4 titin isoform N2-B [Homo sapiens] 20.2 108 85% 0.88 100%	26926
NP_003310.4 titin isoform N2-B [Homo sapiens] 20.6 31.4 100% 0.69 100%	26926
NP_003310.4 titin isoform N2-B [Homo sapiens] 20.6 61.9 100% 0.67 100%	26926
NP_003310.4 titin isoform N2-B [Homo sapiens] 22.3 66.6 85% 0.19 100%	26926
NP_003349.1 ceramide glucosyltransferase [Homo sapiens] 21.4 21.4 100% 0.37 71%
NP_003356.2 cytochrome b-c1 complex subunit 1, mitochondrial precursor [Homo sapiens] 18.9 18.9 85% 2.0 86%
NP_003370.2 ezrin [Homo sapiens] >ref|NP_001104547.1| ezrin [Homo sapiens] 21.0 21.0 100% 0.46 55%	586	3	0.00511945	624	1.06485														17.2	10	16.8
NP_003370.2 ezrin [Homo sapiens] >ref|NP_001104547.1| ezrin [Homo sapiens] 21.0 21.0 100% 0.46 55%	586
NP_003370.2 ezrin [Homo sapiens] >ref|NP_001104547.1| ezrin [Homo sapiens] 21.0 21.0 100% 0.47 55%	586
NP_003391.1 exportin-1 [Homo sapiens] 20.2 20.2 71% 1.0 100%
NP_003394.1 transcriptional repressor protein YY1 [Homo sapiens] 21.4 21.4 85% 0.26 83%
NP_003431.2 zinc finger protein 140 [Homo sapiens] 23.5 23.5 85% 0.10 83%
NP_003459.2 frizzled-5 precursor [Homo sapiens] 18.9 18.9 100% 2.0 71%
NP_003465.3 disintegrin and metalloproteinase domain-containing protein 12 isoform 1 preproprotein [Homo sapiens] 19.3 19.3 71% 1.5 100%
NP_003469.2 cullin-5 [Homo sapiens] 19.3 19.3 57% 1.7 100%
NP_003472.2 ubiquitin carboxyl-terminal hydrolase 5 isoform 2 [Homo sapiens] 18.9 18.9 85% 1.7 83%	835
NP_003473.3 histone-lysine N-methyltransferase MLL2 [Homo sapiens] 20.2 20.2 71% 0.62 100%	835
NP_003479.1 A-kinase anchor protein 1, mitochondrial precursor [Homo sapiens] >ref|NP_001229831.1| A-kinase anchor protein 1, mitochondrial [Homo sapiens] >ref|NP_001229832.1| A-kinase anchor protein 1, mitochondrial [Homo sapiens] 19.3 19.3 85% 1.2 75%
NP_003485.1 dysferlin isoform 8 [Homo sapiens] 21.8 51.1 100% 0.33 100%
NP_003487.1 transformation/transcription domain-associated protein isoform 2 [Homo sapiens] 19.3 19.3 57% 1.6 100%
NP_003544.2 olfactory receptor 1E1 [Homo sapiens] 20.2 20.2 71% 0.99 80%
NP_003545.1 olfactory receptor 1E2 [Homo sapiens] 20.2 20.2 71% 0.99 80%
NP_003553.2 mitochondrial 2-oxoglutarate/malate carrier protein isoform 1 [Homo sapiens] 19.7 19.7 71% 1.2 100%
NP_003569.1 sterol O-acyltransferase 2 [Homo sapiens] 19.3 19.3 71% 2.0 100%
NP_003570.2 DNA repair and recombination protein RAD54-like [Homo sapiens] >ref|NP_001136020.1| DNA repair and recombination protein RAD54-like [Homo sapiens] 19.3 19.3 71% 2.0 100%
NP_003581.1 cullin-3 [Homo sapiens] 18.9 33.5 85% 1.8 100%
NP_003594.3 sorbin and SH3 domain-containing protein 2 isoform 1 [Homo sapiens] 20.6 20.6 71% 0.57 100%
NP_003618.1 large neutral amino acids transporter small subunit 3 [Homo sapiens] >ref|NP_001185739.1| large neutral amino acids transporter small subunit 3 [Homo sapiens] 20.6 20.6 71% 0.76 100%
NP_003622.2 poly(ADP-ribose) glycohydrolase [Homo sapiens] 21.8 21.8 85% 0.20 83%
NP_003626.1 bifunctional heparan sulfate N-deacetylase/N-sulfotransferase 2 [Homo sapiens] 21.8 21.8 85% 0.26 83%
NP_003628.2 integrin alpha-10 precursor [Homo sapiens] 19.3 19.3 100% 1.7 67%
NP_003636.2 very long-chain acyl-CoA synthetase isoform 1 [Homo sapiens] 19.3 33.1 100% 1.9 86%
NP_003639.2 diacylglycerol kinase delta isoform 1 [Homo sapiens] 18.5 18.5 57% 2.0 100%
NP_003642.3 DNA-binding protein A isoform a [Homo sapiens] 20.2 20.2 85% 0.76 83%
NP_003658.1 leucine-rich repeat-containing G-protein coupled receptor 5 precursor [Homo sapiens] 21.4 21.4 85% 0.27 83%
NP_003694.1 nucleolar protein 14 [Homo sapiens] 19.7 19.7 57% 1.3 100%
NP_003694.1 nucleolar protein 14 [Homo sapiens] 21.8 21.8 100% 0.22 71%
NP_003717.3 src kinase-associated phosphoprotein 1 isoform 1 [Homo sapiens] 23.1 23.1 100% 0.085 88%
NP_003725.1 membrane primary amine oxidase [Homo sapiens] 19.7 19.7 71% 0.89 100%
NP_003728.1 protocadherin-16 precursor [Homo sapiens] 18.9 18.9 71% 1.8 100%
NP_003728.1 protocadherin-16 precursor [Homo sapiens] 19.3 45.2 71% 1.9 100%
NP_003733.2 bile salt export pump [Homo sapiens] 20.2 20.2 71% 0.83 100%	1321
NP_003733.2 bile salt export pump [Homo sapiens] 20.2 20.2 71% 0.84 100%	1321
NP_003734.3 nuclear receptor coactivator 1 isoform 1 [Homo sapiens] 18.9 18.9 85% 2.0 67%
NP_003768.2 dynein heavy chain 11, axonemal [Homo sapiens] 21.4 35.6 85% 0.31 100%
NP_003782.1 membrane-bound transcription factor site-1 protease preproprotein [Homo sapiens] 19.7 34.8 85% 1.1 83%
NP_003821.1 sialic acid-binding Ig-like lectin 5 precursor [Homo sapiens] 20.6 20.6 100% 0.61 67%
NP_003826.2 regulator of G-protein signaling 9 isoform 1 [Homo sapiens] 19.3 19.3 85% 1.2 63%
NP_003860.2 cocaine esterase isoform 1 [Homo sapiens] 19.3 19.3 57% 1.4 100%
NP_003864.4 neuropilin-1 isoform a precursor [Homo sapiens] 19.3 19.3 85% 1.4 86%
NP_003898.2 translation initiation factor eIF-2B subunit epsilon [Homo sapiens] 19.3 19.3 71% 1.8 100%
NP_003904.3 serine/threonine-protein kinase PRP4 homolog [Homo sapiens] 19.3 19.3 57% 1.5 100%
NP_003911.2 protein timeless homolog [Homo sapiens] 19.3 19.3 85% 1.8 83%
NP_003913.3 probable E3 ubiquitin-protein ligase HERC1 [Homo sapiens] 19.3 19.3 71% 1.5 80%	4861
NP_003913.3 probable E3 ubiquitin-protein ligase HERC1 [Homo sapiens] 20.6 20.6 57% 0.50 100%	4861
NP_003913.3 probable E3 ubiquitin-protein ligase HERC1 [Homo sapiens] 20.6 20.6 57% 0.68 100%	4861
NP_003916.1 methyl-CpG-binding domain protein 4 [Homo sapiens] 18.9 18.9 71% 2.0 60%
NP_003931.2 ubiquitin carboxyl-terminal hydrolase 13 [Homo sapiens] 18.9 18.9 85% 1.7 83%
NP_003942.1 brain mitochondrial carrier protein 1 isoform UCP5L precursor [Homo sapiens] 19.7 19.7 71% 1.6 83%
NP_003947.1 cholesterol 25-hydroxylase [Homo sapiens] 18.9 18.9 57% 2.0 100%
NP_003968.2 AH receptor-interacting protein [Homo sapiens] 19.7 19.7 71% 0.80 100%
NP_003974.3 Y+L amino acid transporter 2 [Homo sapiens] >ref|NP_001070253.1| Y+L amino acid transporter 2 [Homo sapiens] 19.7 48.6 100% 1.3 100%
NP_004032.2 beta-arrestin-1 isoform A [Homo sapiens] 20.6 20.6 85% 0.45 83%
NP_004043.2 BCL2/adenovirus E1B 19 kDa protein-interacting protein 3 [Homo sapiens] 20.6 20.6 85% 0.58 67%
NP_004044.3 bystin [Homo sapiens] 19.7 19.7 71% 1.4 100%	437	2	0.00457666	411.3	0.94119
NP_004044.3 bystin [Homo sapiens] 21.8 21.8 71% 0.24 100%	437
NP_004054.3 cadherin-17 precursor [Homo sapiens] >ref|NP_001138135.1| cadherin-17 precursor [Homo sapiens] 19.7 19.7 85% 1.1 83%
NP_004071.1 diacylglycerol kinase beta isoform 1 [Homo sapiens] 19.3 19.3 85% 1.1 83%
NP_004102.1 flap endonuclease 1 [Homo sapiens] 19.7 19.7 71% 1.3 100%
NP_004165.2 sodium/hydrogen exchanger 3 [Homo sapiens] 20.2 36.5 100% 0.93 80%
NP_004184.1 Golgi-specific brefeldin A-resistance guanine nucleotide exchange factor 1 isoform 1 [Homo sapiens] 19.3 19.3 100% 1.9 71%
NP_004190.1 prolyl 4-hydroxylase subunit alpha-2 isoform 1 precursor [Homo sapiens] >ref|NP_001136071.1| prolyl 4-hydroxylase subunit alpha-2 isoform 1 precursor [Homo sapiens] 21.0 21.0 85% 0.56 100%
NP_004195.2 phosphatidylinositol N-acetylglucosaminyltransferase subunit Q isoform 2 [Homo sapiens] 21.0 21.0 85% 0.41 83%
NP_004202.2 sodium- and chloride-dependent glycine transporter 2 [Homo sapiens] 19.3 19.3 57% 1.5 100%	797
NP_004202.2 sodium- and chloride-dependent glycine transporter 2 [Homo sapiens] 19.3 19.3 71% 2.0 80%	797
NP_004215.2 melatonin-related receptor [Homo sapiens] 21.4 21.4 100% 0.33 71%
NP_004226.3 Krueppel-like factor 4 [Homo sapiens] 20.2 20.2 71% 0.82 100%
NP_004245.2 solute carrier family 22 member 8 isoform 1 [Homo sapiens] >ref|NP_001171661.1| solute carrier family 22 member 8 isoform 1 [Homo sapiens] 19.3 19.3 71% 1.8 100%
NP_004254.2 semaphorin-4F precursor [Homo sapiens] 23.5 23.5 85% 0.083 100%
NP_004258.2 carbohydrate sulfotransferase 2 [Homo sapiens] 21.0 21.0 85% 0.46 83%	530	2	0.00377358	463.9	0.875283
NP_004258.2 carbohydrate sulfotransferase 2 [Homo sapiens] 21.0 21.0 85% 0.47 83%	530
NP_004258.2 carbohydrate sulfotransferase 2 [Homo sapiens] 21.0 21.0 85% 0.48 83%
NP_004265.3 A-kinase anchor protein 6 [Homo sapiens] 19.3 19.3 71% 1.8 80%
NP_004268.3 mitochondrial uncoupling protein 4 isoform 1 [Homo sapiens] 20.6 20.6 71% 0.69 100%
NP_004288.1 guanine nucleotide-binding protein subunit alpha-14 [Homo sapiens] 19.3 19.3 71% 2.0 100%
NP_004295.2 ALK tyrosine kinase receptor precursor [Homo sapiens] 20.6 20.6 71% 0.77 100%
NP_004361.3 collagen alpha-1(XII) chain long isoform precursor [Homo sapiens] 20.6 20.6 71% 0.65 100%
NP_004371.2 CREB-binding protein isoform a [Homo sapiens] 18.9 18.9 57% 1.6 100%
NP_004384.4 dystroglycan preproprotein [Homo sapiens] >ref|NP_001159400.2| dystroglycan preproprotein [Homo sapiens] >ref|NP_001171105.1| dystroglycan preproprotein [Homo sapiens] >ref|NP_001171106.1| dystroglycan preproprotein [Homo sapiens] >ref|NP_001171107.1| dystroglycan preproprotein [Homo sapiens] >ref|NP_001171108.1| dystroglycan preproprotein [Homo sapiens] >ref|NP_001171109.1| dystrogly…	895
NP_004384.4 dystroglycan preproprotein [Homo sapiens] >ref|NP_001159400.2| dystroglycan preproprotein [Homo sapiens] >ref|NP_001171105.1| dystroglycan preproprotein [Homo sapiens] >ref|NP_001171106.1| dystroglycan preproprotein [Homo sapiens] >ref|NP_001171107.1| dystroglycan preproprotein [Homo sapiens] >ref|NP_001171108.1| dystroglycan preproprotein [Homo sapiens] >ref|NP_001171109.1| dystrogly…	895
NP_004406.2 desmoplakin isoform I [Homo sapiens] 19.3 19.3 71% 1.5 80%
NP_004414.3 segment polarity protein dishevelled homolog DVL-3 [Homo sapiens] 19.3 19.3 85% 0.74 83%
NP_004431.1 ephrin type-A receptor 7 precursor [Homo sapiens] 18.9 18.9 57% 2.0 100%	998
NP_004431.1 ephrin type-A receptor 7 precursor [Homo sapiens] 18.9 18.9 57% 2.0 100%	998
NP_004433.2 ephrin type-B receptor 2 isoform 2 precursor [Homo sapiens] 19.7 19.7 71% 1.1 80%	987
NP_004433.2 ephrin type-B receptor 2 isoform 2 precursor [Homo sapiens] 19.7 19.7 71% 1.2 80%	987
NP_004434.2 ephrin type-B receptor 3 precursor [Homo sapiens] 21.4 21.4 71% 0.36 100%
NP_004437.2 bifunctional glutamate/proline--tRNA ligase [Homo sapiens] 20.2 20.2 100% 0.93 71%
NP_004440.1 transcriptional regulator ERG isoform 2 [Homo sapiens] 19.7 36.9 85% 1.0 100%
NP_004445.1 ETS translocation variant 5 [Homo sapiens] 21.0 21.0 71% 0.41 100%
NP_004446.2 exostosin-like 1 [Homo sapiens] 20.6 20.6 100% 0.55 71%
NP_004479.1 platelet glycoprotein V precursor [Homo sapiens] 21.8 21.8 85% 0.31 100%
NP_004485.1 hepatoma-derived growth factor isoform a [Homo sapiens] 19.3 19.3 57% 1.4 100%
NP_004487.2 hepatocyte nuclear factor 3-alpha [Homo sapiens] 19.3 19.3 71% 1.8 100%
NP_004505.2 forkhead box protein K2 [Homo sapiens] 19.3 19.3 85% 1.9 83%
NP_004517.2 DNA replication licensing factor MCM2 [Homo sapiens] 20.6 20.6 100% 0.66 86%
NP_004523.3 mucin-4 isoform d precursor [Homo sapiens] 21.8 21.8 71% 0.29 100%
NP_004534.2 nebulin isoform 3 [Homo sapiens] 21.8 40.3 85% 0.29 83%
NP_004551.2 tyrosine-protein kinase transmembrane receptor ROR2 precursor [Homo sapiens] 19.3 19.3 71% 1.8 100%
NP_004561.3 phosphatidylinositol-4-phosphate 3-kinase C2 domain-containing subunit gamma [Homo sapiens] 19.7 19.7 71% 1.4 100%
NP_004563.2 plakophilin-2 isoform 2b [Homo sapiens] 20.6 20.6 57% 0.60 100%
NP_004623.1 28S ribosomal protein S29, mitochondrial isoform 1 [Homo sapiens] >ref|NP_387506.1| 28S ribosomal protein S29, mitochondrial isoform 1 [Homo sapiens] >ref|NP_001186778.1| 28S ribosomal protein S29, mitochondrial isoform 1 [Homo sapiens] 20.6 20.6 100% 0.47 55%
NP_004637.1 nephrin precursor [Homo sapiens] 21.8 21.8 85% 0.24 83%
NP_004649.2 rasGAP-activating-like protein 1 isoform 2 [Homo sapiens] 18.5 18.5 57% 2.0 100%
NP_004653.2 dynein heavy chain 9, axonemal isoform 1 [Homo sapiens] 20.2 20.2 100% 0.95 67%
NP_004657.2 pantetheinase precursor [Homo sapiens] 22.3 39.9 100% 0.18 100%
NP_004657.2 pantetheinase precursor [Homo sapiens] 22.3 39.9 100% 0.19 100%
NP_004659.2 maltase-glucoamylase, intestinal [Homo sapiens] 21.0 21.0 71% 0.50 100%
NP_004666.1 GTP-binding protein Di-Ras3 [Homo sapiens] 18.9 18.9 85% 1.9 67%
NP_004677.3 myotubularin-related protein 7 [Homo sapiens] 19.7 19.7 100% 1.1 71%
NP_004688.2 U4/U6 small nuclear ribonucleoprotein Prp4 isoform 1 [Homo sapiens] 19.3 19.3 71% 1.5 80%
NP_004707.2 proprotein convertase subtilisin/kexin type 7 preproprotein [Homo sapiens] 19.3 19.3 71% 1.8 100%
NP_004714.2 rho guanine nucleotide exchange factor 2 isoform 3 [Homo sapiens] 21.0 21.0 71% 0.50 100%
NP_004723.2 voltage-gated potassium channel subunit beta-3 [Homo sapiens] 20.6 20.6 71% 0.64 100%
NP_004726.2 leucine-rich repeat flightless-interacting protein 1 isoform 4 [Homo sapiens] 19.3 19.3 57% 1.5 100%
NP_004752.1 ral guanine nucleotide dissociation stimulator-like 2 isoform 1 [Homo sapiens] 19.7 19.7 85% 1.3 83%	777
NP_004752.1 ral guanine nucleotide dissociation stimulator-like 2 isoform 1 [Homo sapiens] 20.2 20.2 71% 0.81 100%	777
NP_004766.2 beta-1,4-galactosyltransferase 6 [Homo sapiens] 19.3 19.3 85% 2.0 83%
NP_004767.1 beta-1,4-galactosyltransferase 5 [Homo sapiens] 20.6 20.6 85% 0.79 83%
NP_004775.1 bifunctional heparan sulfate N-deacetylase/N-sulfotransferase 3 [Homo sapiens] 20.6 20.6 71% 0.70 100%
NP_004789.1 kinesin-like protein KIF3B [Homo sapiens] 19.7 19.7 57% 1.4 100%
NP_004790.2 zinc finger FYVE domain-containing protein 9 isoform 3 [Homo sapiens] 18.9 18.9 57% 1.6 100%
NP_004804.1 peroxisomal biogenesis factor 16 isoform 1 [Homo sapiens] 22.3 22.3 71% 0.14 100%	336	2	0.00595238	415.8	1.2375
NP_004804.1 peroxisomal biogenesis factor 16 isoform 1 [Homo sapiens] 22.3 22.3 71% 0.17 100%	336
NP_004806.3 rho GTPase-activating protein 29 [Homo sapiens] 19.7 19.7 85% 1.4 83%
NP_004820.1 natural cytotoxicity triggering receptor 1 isoform a precursor [Homo sapiens] 18.9 18.9 57% 2.0 100%
NP_004827.4 eukaryotic translation initiation factor 2-alpha kinase 3 precursor [Homo sapiens] 20.6 20.6 71% 0.69 100%
NP_004831.1 rho guanine nucleotide exchange factor 6 [Homo sapiens] 20.6 20.6 71% 0.60 100%
NP_004832.1 ras GTPase-activating protein nGAP isoform 1 [Homo sapiens] 18.5 18.5 57% 2.0 100%
NP_004873.3 corepressor interacting with RBPJ 1 [Homo sapiens] 19.3 19.3 57% 1.5 100%
NP_004886.3 NACHT, LRR and PYD domains-containing protein 3 isoform a [Homo sapiens] >ref|NP_001073289.1| NACHT, LRR and PYD domains-containing protein 3 isoform a [Homo sapiens] 20.6 20.6 71% 0.51 100%
NP_004892.1 ectonucleoside triphosphate diphosphohydrolase 4 isoform a [Homo sapiens] 19.3 19.3 57% 1.3 100%
NP_004915.2 alpha-actinin-4 [Homo sapiens] 19.3 19.3 100% 1.4 71%
NP_004929.2 death-associated protein kinase 1 [Homo sapiens] 20.6 20.6 71% 0.70 100%	1430
NP_004929.2 death-associated protein kinase 1 [Homo sapiens] 22.3 22.3 85% 0.16 83%	1430
NP_004963.1 tyrosine-protein kinase JAK2 [Homo sapiens] 20.6 20.6 100% 0.50 71%
NP_004966.1 potassium voltage-gated channel subfamily B member 1 [Homo sapiens] 19.7 19.7 100% 1.7 86%
NP_005001.3 neuronal cell adhesion molecule isoform B precursor [Homo sapiens] 19.7 19.7 100% 1.4 86%	1183
NP_005001.3 neuronal cell adhesion molecule isoform B precursor [Homo sapiens] 21.0 21.0 71% 0.48 100%	1183
NP_005003.2 tyrosine-protein kinase transmembrane receptor ROR1 isoform 1 precursor [Homo sapiens] 18.9 18.9 85% 2.0 67%
NP_005007.2 poly(rC)-binding protein 2 isoform a [Homo sapiens] 20.2 20.2 71% 0.71 100%
NP_005036.2 reelin isoform a precursor [Homo sapiens] 20.2 46.9 100% 0.84 100%
NP_005039.1 parathyroid hormone 2 receptor precursor [Homo sapiens] 19.3 35.6 100% 1.4 100%
NP_005054.3 acyl-CoA desaturase [Homo sapiens] 18.5 18.5 57% 2.0 100%
NP_005064.1 solute carrier family 15 member 1 [Homo sapiens] 19.3 19.3 71% 2.0 100%
NP_005067.1 contactin-2 precursor [Homo sapiens] 20.2 20.2 71% 0.90 100%
NP_005068.2 transducin-like enhancer protein 1 [Homo sapiens] 19.3 19.3 85% 1.7 83%
NP_005069.2 transducin-like enhancer protein 3 isoform a [Homo sapiens] 19.3 19.3 85% 1.7 83%
NP_005076.3 nuclear pore complex protein Nup214 [Homo sapiens] 19.3 34.8 71% 1.9 100%
NP_005085.2 long-chain fatty acid transport protein 4 [Homo sapiens] 19.3 19.3 100% 1.9 86%
NP_005090.3 A disintegrin and metalloproteinase with thrombospondin motifs 4 preproprotein [Homo sapiens] 18.9 18.9 71% 1.8 100%
NP_005091.2 A-kinase anchor protein 12 isoform 1 [Homo sapiens] 19.3 19.3 85% 1.9 83%
NP_005095.1 bromodomain-containing protein 2 isoform 1 [Homo sapiens] >ref|NP_001106653.1| bromodomain-containing protein 2 isoform 1 [Homo sapiens] 18.9 18.9 71% 1.8 100%
NP_005099.2 xylulose kinase [Homo sapiens] 19.7 19.7 71% 1.3 100%
NP_005111.2 mediator of RNA polymerase II transcription subunit 12 [Homo sapiens] 20.2 36.1 100% 0.94 100%
NP_005119.2 protein dopey-2 [Homo sapiens] 21.4 21.4 85% 0.34 83%
NP_005132.2 fibrinogen beta chain isoform 1 preproprotein [Homo sapiens] 20.6 20.6 85% 0.80 83%
NP_005145.3 ubiquitin carboxyl-terminal hydrolase 8 [Homo sapiens] >ref|NP_001122082.1| ubiquitin carboxyl-terminal hydrolase 8 [Homo sapiens] >ref|NP_001122083.1| ubiquitin carboxyl-terminal hydrolase 8 [Homo sapiens] 20.2 20.2 71% 0.83 100%	1118
NP_005145.3 ubiquitin carboxyl-terminal hydrolase 8 [Homo sapiens] >ref|NP_001122082.1| ubiquitin carboxyl-terminal hydrolase 8 [Homo sapiens] >ref|NP_001122083.1| ubiquitin carboxyl-terminal hydrolase 8 [Homo sapiens] 21.0 21.0 85% 0.46 83%	1118
NP_005146.4 lysosomal thioesterase PPT2 isoform a precursor [Homo sapiens] >ref|NP_001191032.1| lysosomal thioesterase PPT2 isoform a precursor [Homo sapiens] 18.5 30.1 71% 1.9 100%
NP_005171.4 polycomb complex protein BMI-1 [Homo sapiens] 20.6 20.6 71% 0.56 100%
NP_005172.1 carbonic anhydrase 3 [Homo sapiens] 19.3 19.3 85% 1.6 83%
NP_005184.1 homeobox protein CDX-4 [Homo sapiens] 22.7 22.7 71% 0.12 100%
NP_005190.4 acetylcholine receptor subunit gamma precursor [Homo sapiens] 21.0 21.0 100% 0.45 86%
NP_005223.4 ephrin type-A receptor 1 precursor [Homo sapiens] 19.7 19.7 57% 1.5 100%
NP_005227.1 DNA repair endonuclease XPF [Homo sapiens] 18.9 18.9 57% 2.0 100%
NP_005234.1 RNA-binding protein EWS isoform 2 [Homo sapiens] 18.9 34.4 100% 1.8 100%
NP_005244.1 fos-related antigen 2 [Homo sapiens] 20.2 20.2 71% 0.81 100%	326	2	0.00613497	259.2	0.795092
NP_005244.1 fos-related antigen 2 [Homo sapiens] 20.2 20.2 71% 0.82 100%	326
NP_005246.2 cyclin-G-associated kinase [Homo sapiens] 19.7 33.1 85% 1.0 100%
NP_005252.1 GTP-binding protein GEM [Homo sapiens] >ref|NP_859053.1| GTP-binding protein GEM [Homo sapiens] 19.3 19.3 85% 1.5 83%
NP_005260.1 zinc finger protein GLI1 isoform 1 [Homo sapiens] 19.3 28.8 85% 1.4 100%
NP_005340.2 recombining binding protein suppressor of hairless isoform 1 [Homo sapiens] 21.8 21.8 71% 0.29 100%
NP_005347.3 tyrosine-protein kinase Lck precursor [Homo sapiens] >ref|NP_001036236.1| tyrosine-protein kinase Lck precursor [Homo sapiens] 19.3 19.3 100% 1.3 60%
NP_005378.4 nuclear pore complex protein Nup98-Nup96 isoform 3 [Homo sapiens] 19.3 19.3 71% 1.6 100%
NP_005392.2 tyrosine-protein phosphatase non-receptor type 14 [Homo sapiens] 19.3 19.3 71% 1.5 100%
NP_005416.1 nuclear transition protein 2 [Homo sapiens] 21.4 21.4 71% 0.25 100%
NP_005429.1 fos-related antigen 1 [Homo sapiens] 20.2 20.2 71% 0.81 100%
NP_005429.1 fos-related antigen 1 [Homo sapiens] 20.2 20.2 71% 0.82 100%
NP_005445.1 cerberus precursor [Homo sapiens] 20.2 20.2 57% 0.94 100%
NP_005496.4 scavenger receptor class B member 1 isoform 1 [Homo sapiens] 19.7 19.7 57% 1.3 100%
NP_005497.1 lysosome membrane protein 2 isoform 1 precursor [Homo sapiens] 19.3 19.3 71% 1.8 100%
NP_005501.2 protein Dom3Z [Homo sapiens] 19.3 19.3 85% 1.2 67%	396	2	0.00505051	464	1.17172
NP_005501.2 protein Dom3Z [Homo sapiens] 20.2 20.2 100% 0.92 71%	396
NP_005530.3 type I inositol-1,4,5-trisphosphate 5-phosphatase [Homo sapiens] 18.9 18.9 57% 1.6 100%
NP_005550.2 laminin subunit alpha-1 precursor [Homo sapiens] 18.9 31.4 71% 2.0 100%
NP_005551.3 laminin subunit alpha-5 precursor [Homo sapiens] 19.7 19.7 71% 1.0 100%
NP_005580.1 methylmalonate-semialdehyde dehydrogenase [acylating], mitochondrial precursor [Homo sapiens] 19.3 19.3 57% 1.2 100%
NP_005588.2 nuclear factor 1 C-type isoform 5 [Homo sapiens] 19.3 19.3 100% 1.7 71%
NP_005620.1 sodium- and chloride-dependent creatine transporter 1 isoform 1 [Homo sapiens] 21.0 21.0 100% 0.69 71%
NP_005621.2 solute carrier organic anion transporter family member 2A1 [Homo sapiens] 18.9 18.9 57% 1.8 100%
NP_005623.1 calpain-15 [Homo sapiens] 20.6 20.6 85% 0.58 83%
NP_005642.1 tryptophan 2,3-dioxygenase [Homo sapiens] 18.5 29.7 71% 2.0 100%
NP_005658.1 E3 ubiquitin-protein ligase RNF103 isoform 1 [Homo sapiens] 21.4 21.4 85% 0.48 55%
NP_005695.3 receptor-type tyrosine-protein phosphatase U isoform 3 precursor [Homo sapiens] 18.9 35.6 85% 2.0 100%
NP_005698.1 programmed cell death protein 7 [Homo sapiens] 20.2 20.2 100% 1.0 71%
NP_005709.1 actin-related protein 2/3 complex subunit 4 isoform a [Homo sapiens] 19.3 19.3 71% 1.3 100%
NP_005766.3 vinexin isoform 1 [Homo sapiens] 19.3 19.3 85% 1.9 83%
NP_005804.1 serine/threonine-protein kinase D3 [Homo sapiens] 19.3 19.3 57% 1.5 100%
NP_005818.1 solute carrier family 35 member B1 [Homo sapiens] 19.3 19.3 71% 1.3 100%
NP_005834.4 signal transducing adapter molecule 2 [Homo sapiens] 18.9 18.9 57% 1.6 100%
NP_005836.2 multidrug resistance-associated protein 4 isoform 1 [Homo sapiens] 19.3 19.3 57% 1.5 100%	1325
NP_005836.2 multidrug resistance-associated protein 4 isoform 1 [Homo sapiens] 19.3 33.9 100% 1.9 83%	1325
NP_005849.1 A-kinase anchor protein 8 [Homo sapiens] 21.0 21.0 71% 0.42 100%
NP_005868.1 splicing factor 3A subunit 1 isoform 1 [Homo sapiens] 22.3 22.3 85% 0.16 83%
NP_005877.2 katanin p80 WD40-containing subunit B1 [Homo sapiens] 20.2 20.2 71% 0.60 100%
NP_005879.1 phosphate carrier protein, mitochondrial isoform a precursor [Homo sapiens] 20.6 20.6 85% 0.91 100%
NP_005890.2 next to BRCA1 gene 1 protein [Homo sapiens] >ref|NP_114064.1| next to BRCA1 gene 1 protein [Homo sapiens] >ref|NP_114068.1| next to BRCA1 gene 1 protein [Homo sapiens] 21.4 21.4 85% 0.29 83%
NP_005920.2 melanotransferrin isoform 1 precursor [Homo sapiens] 20.6 20.6 71% 0.70 100%
NP_005935.4 OX-2 membrane glycoprotein isoform a precursor [Homo sapiens] 20.6 20.6 57% 0.59 100%
NP_005949.1 melatonin receptor type 1A [Homo sapiens] 21.4 21.4 100% 0.32 71%
NP_005950.1 melatonin receptor type 1B [Homo sapiens] 18.9 18.9 100% 2.0 57%
NP_005984.3 tubulin-specific chaperone D [Homo sapiens] 20.6 20.6 71% 0.57 100%
NP_005990.1 translin-associated protein X [Homo sapiens] 20.2 20.2 100% 0.79 71%
NP_006006.3 AT-rich interactive domain-containing protein 1A isoform a [Homo sapiens] 18.9 18.9 71% 1.6 80%
NP_006019.1 5-hydroxytryptamine receptor 3B precursor [Homo sapiens] 21.0 21.0 71% 0.44 100%
NP_006020.4 paraneoplastic antigen Ma1 [Homo sapiens] 20.2 20.2 85% 0.95 75%
NP_006030.2 C-type mannose receptor 2 precursor [Homo sapiens] 19.3 19.3 57% 1.3 100%
NP_006035.2 histone deacetylase 6 [Homo sapiens] 19.3 19.3 71% 1.2 80%
NP_006075.3 interferon regulatory factor 9 [Homo sapiens] 20.2 20.2 85% 0.61 83%
NP_006087.2 protein NDRG1 [Homo sapiens] >ref|NP_001128714.1| protein NDRG1 [Homo sapiens] 18.9 18.9 71% 2.0 100%	394	2	0.00507614	270.8	0.68731
NP_006087.2 protein NDRG1 [Homo sapiens] >ref|NP_001128714.1| protein NDRG1 [Homo sapiens] 18.9 18.9 71% 2.0 80%	394
NP_006090.2 E3 SUMO-protein ligase PIAS3 [Homo sapiens] 19.3 19.3 71% 1.3 100%
NP_006104.4 guanine nucleotide exchange factor VAV3 isoform 1 [Homo sapiens] 21.4 21.4 71% 0.29 100%
NP_006128.1 T-cell antigen CD7 precursor [Homo sapiens] 19.7 19.7 71% 1.2 100%
NP_006136.1 dnaJ homolog subfamily B member 1 [Homo sapiens] 20.6 20.6 71% 0.56 100%
NP_006163.1 natriuretic peptides A preproprotein [Homo sapiens] 20.6 20.6 85% 0.65 100%
NP_006187.2 poly(rC)-binding protein 1 [Homo sapiens] 19.7 19.7 85% 0.96 83%
NP_006193.1 cAMP-specific 3',5'-cyclic phosphodiesterase 4A isoform 4 [Homo sapiens] 19.7 19.7 100% 0.91 55%
NP_006194.2 cAMP-specific 3',5'-cyclic phosphodiesterase 4D isoform PDE4D3 [Homo sapiens] 19.7 19.7 100% 0.91 55%
NP_006195.3 cone cGMP-specific 3',5'-cyclic phosphodiesterase subunit alpha' [Homo sapiens] 19.3 19.3 100% 1.8 57%
NP_006217.3 inactive phospholipase C-like protein 1 [Homo sapiens] 19.7 19.7 71% 1.4 100%
NP_006218.1 phospholipid transfer protein isoform a precursor [Homo sapiens] 19.3 19.3 71% 1.5 100%
NP_006222.2 DNA polymerase epsilon catalytic subunit A [Homo sapiens] 19.3 19.3 85% 1.3 83%
NP_006246.2 protein kinase C eta type [Homo sapiens] 19.3 19.3 85% 1.5 67%	683
NP_006246.2 protein kinase C eta type [Homo sapiens] 19.3 19.3 85% 1.6 67%	683
NP_006248.1 protein kinase C theta type isoform 1 [Homo sapiens] 20.2 20.2 71% 0.83 80%
NP_006255.1 tyrosine-protein phosphatase non-receptor type 13 isoform 2 [Homo sapiens] 19.3 19.3 71% 1.5 100%	2466
NP_006255.1 tyrosine-protein phosphatase non-receptor type 13 isoform 2 [Homo sapiens] 19.7 19.7 71% 1.0 100%	2466
NP_006258.3 E3 SUMO-protein ligase RanBP2 [Homo sapiens] 20.2 20.2 71% 0.94 100%
NP_006289.2 zinc finger protein 192 [Homo sapiens] 21.8 21.8 71% 0.25 100%
NP_006300.1 leucine-rich repeat flightless-interacting protein 2 isoform 1 [Homo sapiens] 19.3 19.3 85% 1.6 83%
NP_006323.2 gamma-interferon-inducible lysosomal thiol reductase preproprotein [Homo sapiens] 19.3 19.3 71% 1.5 80%	250	2	0.008	398.7	1.5948
NP_006323.2 gamma-interferon-inducible lysosomal thiol reductase preproprotein [Homo sapiens] 19.3 19.3 71% 1.6 80%	250
NP_006327.2 protein zer-1 homolog [Homo sapiens] 18.9 18.9 71% 1.7 80%
NP_006358.1 adenylyl cyclase-associated protein 1 [Homo sapiens] >ref|NP_001099000.1| adenylyl cyclase-associated protein 1 [Homo sapiens] 19.3 19.3 100% 2.0 86%
NP_006378.3 calcium homeostasis endoplasmic reticulum protein [Homo sapiens] 22.3 47.7 100% 0.20 86%
NP_006379.2 histone acetyltransferase KAT5 isoform 2 [Homo sapiens] 21.0 21.0 71% 0.41 100%
NP_006411.2 brefeldin A-inhibited guanine nucleotide-exchange protein 2 [Homo sapiens] 21.4 21.4 71% 0.35 100%
NP_006412.2 brefeldin A-inhibited guanine nucleotide-exchange protein 1 [Homo sapiens] 21.4 21.4 71% 0.35 100%
NP_006413.2 A-kinase anchor protein 3 [Homo sapiens] 19.3 19.3 57% 1.5 100%
NP_006429.2 collectin-10 precursor [Homo sapiens] 19.3 19.3 57% 1.4 100%
NP_006445.1 max dimerization protein 4 [Homo sapiens] 18.9 18.9 71% 2.0 100%
NP_006447.2 alpha-N-acetylgalactosaminide alpha-2,6-sialyltransferase 2 precursor [Homo sapiens] 19.7 19.7 71% 1.2 100%
NP_006454.1 STAM-binding protein [Homo sapiens] >ref|NP_964010.1| STAM-binding protein [Homo sapiens] >ref|NP_998787.1| STAM-binding protein [Homo sapiens] 20.6 20.6 71% 0.30 100%
NP_006465.3 podoplanin isoform a [Homo sapiens] 18.9 18.9 100% 1.8 71%
NP_006505.2 sodium channel protein type 10 subunit alpha [Homo sapiens] 19.3 35.2 71% 1.4 100%	1956
NP_006505.2 sodium channel protein type 10 subunit alpha [Homo sapiens] 19.7 19.7 85% 1.2 83%	1956
NP_006505.2 sodium channel protein type 10 subunit alpha [Homo sapiens] 20.6 33.1 57% 0.88 100%	1956
NP_006508.1 monocarboxylate transporter 8 [Homo sapiens] 19.7 19.7 57% 1.4 100%
NP_006554.1 Krueppel-like factor 1 [Homo sapiens] 19.3 19.3 85% 1.3 83%
NP_006560.3 cell growth regulator with EF hand domain protein 1 isoform a precursor [Homo sapiens] >ref|NP_001159711.1| cell growth regulator with EF hand domain protein 1 isoform a precursor [Homo sapiens] 20.2 20.2 71% 1.0 100%
NP_006563.2 guanine nucleotide-binding protein subunit alpha-13 [Homo sapiens] 22.3 22.3 100% 0.20 86%
NP_006570.1 3-beta-hydroxysteroid-Delta(8),Delta(7)-isomerase [Homo sapiens] 20.6 20.6 100% 0.75 60%
NP_006588.1 heat shock cognate 71 kDa protein isoform 1 [Homo sapiens] 20.2 20.2 71% 1.0 100%
NP_006590.1 nuclear factor of activated T-cells 5 isoform c [Homo sapiens] 20.6 20.6 71% 0.60 100%
NP_006599.2 putative homeodomain transcription factor 1 [Homo sapiens] 20.6 20.6 100% 0.66 86%
NP_006603.2 kinesin-like protein KIF1C [Homo sapiens] 18.9 18.9 57% 1.8 100%
NP_006604.1 GRB2-related adapter protein [Homo sapiens] 19.3 19.3 57% 1.4 100%	217	2	0.00921659	198.4	0.914286
NP_006604.1 GRB2-related adapter protein [Homo sapiens] 20.2 20.2 57% 0.39 100%	217
NP_006613.2 serine/threonine-protein kinase PLK2 isoform 1 [Homo sapiens] 18.9 18.9 85% 2.0 83%
NP_006653.2 helicase SRCAP [Homo sapiens] 20.6 61.1 100% 0.81 100%
NP_006663.2 solute carrier family 22 member 7 isoform a [Homo sapiens] 19.3 19.3 71% 1.8 100%
NP_006708.2 spindlin-1 [Homo sapiens] 22.7 22.7 71% 0.17 100%
NP_006727.2 dnaJ homolog subfamily B member 2 isoform b [Homo sapiens] 20.6 20.6 85% 0.63 83%
NP_006763.2 ras GTPase-activating protein SynGAP [Homo sapiens] 18.5 18.5 57% 2.0 100%
NP_006782.1 mortality factor 4-like protein 1 isoform 1 [Homo sapiens] 21.0 21.0 71% 0.43 100%
NP_006801.1 protein disulfide-isomerase A5 precursor [Homo sapiens] 20.6 20.6 71% 0.70 100%	519	2	0.00385356	551.2	1.06204
NP_006801.1 protein disulfide-isomerase A5 precursor [Homo sapiens] 21.8 21.8 100% 0.27 71%	519
NP_006837.2 serine protease inhibitor Kazal-type 5 isoform b precursor [Homo sapiens] 20.6 39.5 85% 0.60 100%
NP_006848.1 U4/U6.U5 small nuclear ribonucleoprotein 27 kDa protein [Homo sapiens] 18.9 18.9 57% 1.6 100%
NP_006864.2 stonin-1 [Homo sapiens] >ref|NP_001185524.1| stonin-1 [Homo sapiens] 18.5 18.5 57% 2.0 100%
NP_008823.1 DNA (cytosine-5)-methyltransferase 3B isoform 1 [Homo sapiens] 20.6 20.6 57% 0.60 100%
NP_008835.5 DNA-dependent protein kinase catalytic subunit isoform 1 [Homo sapiens] 19.7 19.7 71% 1.2 100%
NP_008851.3 sodium channel protein type 1 subunit alpha isoform 2 [Homo sapiens] 20.6 47.7 100% 0.88 100%
NP_008853.3 sodium channel protein type 3 subunit alpha isoform 1 [Homo sapiens] 20.6 33.1 57% 0.88 100%
NP_008858.1 CMP-N-acetylneuraminate-beta-galactosamide-alpha-2,3-sialyltransferase 2 [Homo sapiens] 19.3 19.3 57% 1.5 100%	350	2	0.00571429	348.6	0.996
NP_008858.1 CMP-N-acetylneuraminate-beta-galactosamide-alpha-2,3-sialyltransferase 2 [Homo sapiens] 19.3 19.3 85% 1.2 50%	350
NP_008859.1 melanocyte protein PMEL isoform 3 preproprotein [Homo sapiens] 19.7 19.7 85% 0.91 67%
NP_008911.1 transcription termination factor, mitochondrial precursor [Homo sapiens] 21.4 21.4 85% 0.30 83%
NP_008920.5 ras GTPase-activating protein 4 isoform 1 [Homo sapiens] 18.5 18.5 57% 2.0 100%
NP_008921.1 wiskott-Aldrich syndrome protein family member 2 isoform 1 [Homo sapiens] 19.3 66.6 100% 1.9 100%
NP_008927.1 thiamine transporter 1 [Homo sapiens] 18.9 18.9 85% 1.7 56%
NP_008936.2 transducin-like enhancer protein 4 [Homo sapiens] 19.3 19.3 85% 1.7 83%
NP_008970.2 tyrosine-protein phosphatase non-receptor type 21 [Homo sapiens] 19.3 19.3 71% 1.5 100%
NP_009000.2 group XVI phospholipase A2 [Homo sapiens] >ref|NP_001121675.1| group XVI phospholipase A2 [Homo sapiens] 19.3 19.3 71% 1.7 100%
NP_009049.2 triple functional domain protein [Homo sapiens] 18.9 18.9 71% 1.8 100%
NP_009058.2 villin-1 [Homo sapiens] 18.5 18.5 57% 2.0 100%
NP_009067.2 zinc finger protein 80 [Homo sapiens] 18.9 18.9 85% 2.0 86%
NP_009081.2 zinc finger protein 185 isoform 4 [Homo sapiens] 18.9 18.9 85% 1.8 83%
NP_009086.4 zona pellucida sperm-binding protein 3 isoform 2 [Homo sapiens] 21.8 21.8 85% 0.27 83%
NP_009094.3 urea transporter 2 [Homo sapiens] >ref|NP_001229621.1| urea transporter 2 [Homo sapiens] 21.8 21.8 100% 0.25 86%
NP_009105.1 citron Rho-interacting kinase isoform 2 [Homo sapiens] 21.8 21.8 85% 0.24 83%
NP_009109.3 serine-threonine kinase receptor-associated protein [Homo sapiens] 18.9 18.9 57% 2.0 100%
NP_009111.2 trehalase precursor [Homo sapiens] 19.3 19.3 85% 1.7 83%
NP_009114.1 plakophilin-3 [Homo sapiens] 20.6 20.6 57% 0.60 100%
NP_009115.2 nischarin [Homo sapiens] 20.2 20.2 71% 0.83 100%	1504
NP_009115.2 nischarin [Homo sapiens] 20.2 20.2 71% 0.84 100%	1504
NP_009115.2 nischarin [Homo sapiens] 20.2 29.7 100% 0.96 100%	1504
NP_009119.2 ATP-binding cassette sub-family B member 8, mitochondrial [Homo sapiens] 19.3 19.3 85% 1.7 86%
NP_009123.1 FACT complex subunit SPT16 [Homo sapiens] 18.9 18.9 71% 2.0 100%
NP_009128.1 frizzled-10 precursor [Homo sapiens] 19.7 19.7 85% 1.3 83%
NP_009149.2 E3 ubiquitin-protein ligase RNF139 [Homo sapiens] 18.9 18.9 71% 2.0 80%
NP_009152.2 polyamine-modulated factor 1 isoform 2 [Homo sapiens] 21.0 21.0 100% 0.72 86%
NP_009174.1 nurim [Homo sapiens] 22.3 22.3 85% 0.19 100%
NP_009178.3 synergin gamma isoform 1 [Homo sapiens] 18.5 18.5 57% 2.0 100%	1314
NP_009178.3 synergin gamma isoform 1 [Homo sapiens] 18.5 18.5 85% 2.0 83%	1314
NP_009211.1 protein Mis18-beta [Homo sapiens] 20.6 20.6 71% 0.68 100%
NP_009215.1 twinfilin-2 [Homo sapiens] 20.2 20.2 85% 0.91 83%
NP_009218.2 neprilysin [Homo sapiens] >ref|NP_000893.2| neprilysin [Homo sapiens] >ref|NP_009219.2| neprilysin [Homo sapiens] >ref|NP_009220.2| neprilysin [Homo sapiens] 19.7 19.7 85% 1.0 83%
NP_009294.1 catechol O-methyltransferase isoform S-COMT [Homo sapiens] 21.0 21.0 100% 0.52 86%
NP_015563.2 zinc finger FYVE domain-containing protein 9 isoform 1 [Homo sapiens] 18.9 18.9 57% 1.6 100%
NP_031361.2 deleted in lung and esophageal cancer protein 1 isoform DLEC1-N1 [Homo sapiens] 18.9 18.9 85% 1.5 83%	1755
NP_031361.2 deleted in lung and esophageal cancer protein 1 isoform DLEC1-N1 [Homo sapiens] 20.2 20.2 71% 1.0 100%	1755
NP_031363.2 deleted in lung and esophageal cancer protein 1 isoform DLEC1-S3 [Homo sapiens] 18.9 18.9 85% 1.5 83%	1778
NP_031363.2 deleted in lung and esophageal cancer protein 1 isoform DLEC1-S3 [Homo sapiens] 20.2 20.2 71% 1.0 100%	1778
NP_031375.3 PAX-interacting protein 1 [Homo sapiens] 19.3 19.3 100% 1.6 71%	1069
NP_031375.3 PAX-interacting protein 1 [Homo sapiens] 20.2 20.2 85% 0.87 83%	1069
NP_031375.3 PAX-interacting protein 1 [Homo sapiens] 20.2 20.2 85% 0.92 83%	1069
NP_031375.3 PAX-interacting protein 1 [Homo sapiens] 23.5 23.5 85% 0.082 100%	1069
NP_031379.2 guanine nucleotide-binding protein subunit alpha-12 [Homo sapiens] 22.3 22.3 100% 0.20 86%
NP_031382.2 laminin subunit beta-4 precursor [Homo sapiens] 18.9 18.9 71% 1.7 80%
NP_031398.2 ATP-dependent RNA helicase DDX42 [Homo sapiens] >ref|NP_987095.1| ATP-dependent RNA helicase DDX42 [Homo sapiens] 19.3 19.3 57% 1.7 100%	938
NP_031398.2 ATP-dependent RNA helicase DDX42 [Homo sapiens] >ref|NP_987095.1| ATP-dependent RNA helicase DDX42 [Homo sapiens] 19.3 19.3 85% 1.5 83%	938
NP_031398.2 ATP-dependent RNA helicase DDX42 [Homo sapiens] >ref|NP_987095.1| ATP-dependent RNA helicase DDX42 [Homo sapiens] 20.6 20.6 57% 0.88 100%	938
NP_036201.1 protein ATP1B4 isoform B [Homo sapiens] 18.9 18.9 85% 2.0 83%
NP_036205.1 T-complex protein 1 subunit epsilon [Homo sapiens] 19.3 19.3 71% 1.7 100%
NP_036213.2 RNA polymerase II elongation factor ELL2 [Homo sapiens] 19.7 19.7 100% 1.7 86%
NP_036228.1 DCC-interacting protein 13-alpha [Homo sapiens] 18.9 18.9 57% 1.6 100%
NP_036232.2 aspartyl aminopeptidase [Homo sapiens] 19.7 19.7 71% 0.90 80%	485	2	0.00412371	453	0.934021
NP_036232.2 aspartyl aminopeptidase [Homo sapiens] 19.7 19.7 71% 1.2 80%	485
NP_036241.1 transmembrane protein 59-like precursor [Homo sapiens] 20.2 20.2 85% 0.90 83%
NP_036243.1 activator of 90 kDa heat shock protein ATPase homolog 1 [Homo sapiens] 18.9 18.9 57% 1.8 100%
NP_036250.2 nocturnin [Homo sapiens] 18.9 18.9 85% 2.0 83%
NP_036276.1 dynein intermediate chain 1, axonemal [Homo sapiens] 19.3 19.3 100% 1.5 50%
NP_036292.2 F-box/LRR-repeat protein 4 [Homo sapiens] 19.7 19.7 71% 1.2 100%
NP_036298.2 F-box only protein 10 [Homo sapiens] 19.3 30.1 100% 1.6 100%
NP_036386.1 bile acyl-CoA synthetase precursor [Homo sapiens] 19.3 19.3 100% 1.9 86%
NP_036387.2 5'-3' exoribonuclease 2 [Homo sapiens] 24.4 24.4 100% 0.049 86%
NP_036392.2 2-hydroxyacyl-CoA lyase 1 [Homo sapiens] 18.5 18.5 57% 1.9 100%
NP_036416.1 potassium voltage-gated channel subfamily H member 3 [Homo sapiens] 19.3 19.3 57% 1.4 100%
NP_036417.1 potassium voltage-gated channel subfamily H member 4 [Homo sapiens] 18.9 18.9 85% 1.7 67%
NP_036418.1 mortality factor 4-like protein 2 [Homo sapiens] >ref|NP_001135890.1| mortality factor 4-like protein 2 [Homo sapiens] >ref|NP_001135891.1| mortality factor 4-like protein 2 [Homo sapiens] >ref|NP_001135892.1| mortality factor 4-like protein 2 [Homo sapiens] >ref|NP_001135893.1| mortality factor 4-like protein 2 [Homo sapiens] >ref|NP_001135894.1| mortality factor 4-like protein 2 [Ho…
NP_036440.1 lysine-specific demethylase 2A isoform a [Homo sapiens] 19.3 19.3 57% 1.3 100%
NP_036452.1 group XV phospholipase A2 precursor [Homo sapiens] 19.7 19.7 71% 1.0 80%
NP_036462.2 histone acetyltransferase KAT6B isoform 1 [Homo sapiens] 18.9 18.9 57% 1.6 100%
NP_036497.1 olfactory receptor 2A5 [Homo sapiens] 18.9 18.9 85% 2.0 83%
NP_036527.1 cyclin-dependent kinase 14 [Homo sapiens] 18.9 18.9 85% 1.6 67%
NP_036538.3 PR domain zinc finger protein 4 [Homo sapiens] 19.7 19.7 85% 1.4 83%
NP_036539.1 PRKCA-binding protein [Homo sapiens] >ref|NP_001034672.1| PRKCA-binding protein [Homo sapiens] >ref|NP_001034673.1| PRKCA-binding protein [Homo sapiens] 19.3 19.3 85% 1.7 83%
NP_036540.3 protein kinase C-binding protein 1 isoform b [Homo sapiens] 18.9 18.9 85% 1.8 83%
NP_036553.2 zinc finger protein Rlf [Homo sapiens] 21.4 21.4 100% 0.39 71%
NP_036559.1 kallikrein-5 preproprotein [Homo sapiens] >ref|NP_001070959.1| kallikrein-5 preproprotein [Homo sapiens] >ref|NP_001070960.1| kallikrein-5 preproprotein [Homo sapiens] 19.3 19.3 71% 0.73 80%
NP_036582.2 solute carrier family 13 member 4 [Homo sapiens] 19.3 19.3 71% 1.5 80%	626	2	0.00319489	684.7	1.09377
NP_036582.2 solute carrier family 13 member 4 [Homo sapiens] 19.3 19.3 71% 1.5 80%	626
NP_036595.2 V-type proton ATPase 116 kDa subunit a isoform 2 [Homo sapiens] 18.5 18.5 57% 2.0 100%
NP_036596.3 tolloid-like protein 1 isoform 1 precursor [Homo sapiens] 19.7 19.7 57% 1.1 100%
NP_036618.2 presenilin-2 isoform 2 [Homo sapiens] 19.7 19.7 85% 1.1 83%
NP_037359.3 aggrecan core protein isoform 2 precursor [Homo sapiens] 19.3 19.3 85% 1.7 83%
NP_037367.3 ribonuclease 3 isoform 1 [Homo sapiens] 19.7 19.7 71% 1.2 100%
NP_037399.2 glutaminase liver isoform, mitochondrial [Homo sapiens] 19.3 19.3 71% 1.8 80%
NP_037404.2 solute carrier organic anion transporter family member 3A1 isoform 1 [Homo sapiens] 18.9 18.9 57% 1.8 100%
NP_037437.2 alpha-2,8-sialyltransferase 8E [Homo sapiens] 20.2 20.2 100% 0.80 71%
NP_037450.2 protein PRRC2B [Homo sapiens] 20.2 38.6 100% 0.81 83%	2229
NP_037450.2 protein PRRC2B [Homo sapiens] 21.8 21.8 85% 0.22 75%	2229
NP_037450.2 protein PRRC2B [Homo sapiens] 23.1 23.1 85% 0.093 100%	2229
NP_037454.2 sorting nexin-10 isoform 1 [Homo sapiens] >ref|NP_001186764.1| sorting nexin-10 isoform 1 [Homo sapiens] 19.7 19.7 57% 1.3 100%
NP_037484.1 dermatan-sulfate epimerase precursor [Homo sapiens] >ref|NP_001074445.1| dermatan-sulfate epimerase precursor [Homo sapiens] 19.3 38.2 100% 1.5 100%	958
NP_037484.1 dermatan-sulfate epimerase precursor [Homo sapiens] >ref|NP_001074445.1| dermatan-sulfate epimerase precursor [Homo sapiens] 22.7 22.7 71% 0.13 100%	958
NP_037501.2 DNA (cytosine-5)-methyltransferase 3-like isoform 1 [Homo sapiens] 20.6 20.6 71% 0.50 100%
NP_037512.3 zinc finger protein 112 homolog isoform 2 [Homo sapiens] 18.9 18.9 57% 2.0 100%	907
NP_037512.3 zinc finger protein 112 homolog isoform 2 [Homo sapiens] 18.9 18.9 57% 2.0 100%	907
NP_038476.2 bromodomain adjacent to zinc finger domain protein 1A isoform a [Homo sapiens] 20.6 20.6 85% 0.68 83%
NP_039226.1 olfactory receptor 10H3 [Homo sapiens] 19.3 19.3 71% 1.8 80%
NP_053733.2 RNA-binding protein EWS isoform 1 [Homo sapiens] 18.9 34.4 100% 1.8 100%
NP_054727.1 coiled-coil domain-containing protein 22 [Homo sapiens] 21.0 21.0 85% 0.45 83%
NP_054739.3 transmembrane protein 176B isoform a [Homo sapiens] >ref|NP_001094781.1| transmembrane protein 176B isoform a [Homo sapiens] >ref|NP_001094782.1| transmembrane protein 176B isoform a [Homo sapiens] 21.0 21.0 85% 0.45 60%	270	2	0.00740741	217.6	0.805926
NP_054739.3 transmembrane protein 176B isoform a [Homo sapiens] >ref|NP_001094781.1| transmembrane protein 176B isoform a [Homo sapiens] >ref|NP_001094782.1| transmembrane protein 176B isoform a [Homo sapiens] 21.0 21.0 85% 0.46 60%	270
NP_054750.1 long-chain fatty acid transport protein 6 [Homo sapiens] >ref|NP_001017372.1| long-chain fatty acid transport protein 6 [Homo sapiens] 19.3 19.3 100% 1.9 86%
NP_054757.1 basic leucine zipper and W2 domain-containing protein 2 [Homo sapiens] >ref|NP_001153239.1| basic leucine zipper and W2 domain-containing protein 2 [Homo sapiens] 19.7 19.7 71% 1.0 100%
NP_054789.2 uncharacterized protein C6orf15 precursor [Homo sapiens] 20.2 20.2 57% 0.55 100%
NP_054828.2 ATPase family AAA domain-containing protein 2 [Homo sapiens] 19.7 19.7 85% 1.2 83%
NP_054858.2 sodium channel protein type 11 subunit alpha [Homo sapiens] 19.3 19.3 71% 1.4 100%	1791
NP_054858.2 sodium channel protein type 11 subunit alpha [Homo sapiens] 19.7 31.8 100% 1.3 100%	1791
NP_054858.2 sodium channel protein type 11 subunit alpha [Homo sapiens] 20.6 37.8 71% 0.88 100%	1791
NP_054876.2 coiled-coil domain-containing protein 113 isoform 1 [Homo sapiens] 20.2 20.2 100% 0.86 50%
NP_054880.2 39S ribosomal protein L18, mitochondrial [Homo sapiens] 22.7 22.7 100% 0.15 71%
NP_055006.1 sodium channel protein type 8 subunit alpha isoform 1 [Homo sapiens] 19.3 35.2 71% 1.4 100%	1980
NP_055006.1 sodium channel protein type 8 subunit alpha isoform 1 [Homo sapiens] 20.6 33.1 57% 0.88 100%	1980
NP_055041.1 MAPK/MAK/MRK overlapping kinase [Homo sapiens] 23.1 23.1 85% 0.13 83%
NP_055044.1 sodium- and chloride-dependent GABA transporter 3 [Homo sapiens] 20.2 20.2 85% 0.82 67%	632
NP_055044.1 sodium- and chloride-dependent GABA transporter 3 [Homo sapiens] 20.2 20.2 85% 0.83 67%	632
NP_055061.1 cadherin EGF LAG seven-pass G-type receptor 1 precursor [Homo sapiens] 19.3 19.3 57% 1.8 100%
NP_055069.1 transmembrane protein 5 [Homo sapiens] 20.2 20.2 71% 1.2 83%
NP_055108.2 neuronal pentraxin receptor [Homo sapiens] 18.9 18.9 57% 2.0 100%
NP_055123.2 phosphoinositide 3-kinase regulatory subunit 5 isoform 1 [Homo sapiens] >ref|NP_001136105.1| phosphoinositide 3-kinase regulatory subunit 5 isoform 1 [Homo sapiens] 20.6 20.6 71% 0.70 100%
NP_055165.2 tumor necrosis factor alpha-induced protein 8 isoform a [Homo sapiens] 19.7 19.7 71% 1.1 100%
NP_055178.3 sacsin [Homo sapiens] 19.7 49.8 85% 1.5 83%	4579
NP_055178.3 sacsin [Homo sapiens] 21.8 48.6 85% 0.33 100%	4579
NP_055191.2 cytoplasmic FMR1-interacting protein 2 [Homo sapiens] >ref|NP_001032410.1| cytoplasmic FMR1-interacting protein 2 [Homo sapiens] >ref|NP_001032409.2| cytoplasmic FMR1-interacting protein 2 [Homo sapiens] 19.7 19.7 85% 0.97 83%
NP_055196.2 DNA mismatch repair protein Mlh3 isoform 2 [Homo sapiens] 21.0 21.0 100% 0.55 86%
NP_055201.2 polycystic kidney disease 2-like 2 protein [Homo sapiens] 20.6 20.6 57% 0.87 100%
NP_055211.2 vacuolar protein sorting-associated protein 41 homolog isoform 1 [Homo sapiens] 19.3 19.3 85% 1.8 83%
NP_055215.2 ly6/PLAUR domain-containing protein 3 precursor [Homo sapiens] 21.8 21.8 85% 0.28 100%
NP_055240.2 inversin isoform a [Homo sapiens] 18.9 18.9 85% 2.0 83%
NP_055246.2 paladin [Homo sapiens] 19.7 19.7 85% 1.6 83%	856
NP_055246.2 paladin [Homo sapiens] 20.2 20.2 85% 0.85 83%	856
NP_055256.1 sialic acid-binding Ig-like lectin 9 isoform 2 precursor [Homo sapiens] 20.6 20.6 100% 0.61 67%
NP_055266.2 protein PTHB1 isoform 1 [Homo sapiens] 20.6 20.6 71% 0.69 100%
NP_055279.3 tubulointerstitial nephritis antigen [Homo sapiens] 23.5 23.5 85% 0.035 83%
NP_055282.1 sushi repeat-containing protein SRPX2 precursor [Homo sapiens] 21.0 21.0 100% 0.36 50%
NP_055289.2 acid sphingomyelinase-like phosphodiesterase 3b isoform 1 precursor [Homo sapiens] 18.9 18.9 57% 1.8 100%
NP_055381.1 olfactory receptor 1D5 [Homo sapiens] 20.2 20.2 100% 0.87 55%
NP_055400.1 solute carrier family 40 member 1 [Homo sapiens] 19.3 19.3 71% 1.8 80%
NP_055416.2 EH domain-containing protein 2 [Homo sapiens] 18.9 18.9 71% 1.8 100%
NP_055417.1 phosphoinositide 3-kinase regulatory subunit 4 [Homo sapiens] 20.2 33.1 100% 1.1 86%
NP_055423.1 cytoplasmic FMR1-interacting protein 1 isoform a [Homo sapiens] 19.3 19.3 57% 1.5 100%
NP_055426.1 midasin [Homo sapiens] 19.3 19.3 71% 1.3 100%	5596
NP_055426.1 midasin [Homo sapiens] 21.8 21.8 71% 0.22 100%	5596
NP_055429.2 proteasome activator complex subunit 4 [Homo sapiens] 19.7 19.7 57% 1.1 100%	1843
NP_055429.2 proteasome activator complex subunit 4 [Homo sapiens] 19.7 19.7 57% 1.2 100%	1843
NP_055433.2 deleted in bladder cancer protein 1 precursor [Homo sapiens] 19.7 19.7 100% 1.1 71%
NP_055437.2 von Willebrand factor A domain-containing protein 5A isoform 1 [Homo sapiens] >ref|NP_001123614.1| von Willebrand factor A domain-containing protein 5A isoform 1 [Homo sapiens] 20.2 20.2 71% 0.75 100%
NP_055463.1 E3 ubiquitin-protein ligase DZIP3 [Homo sapiens] 19.3 19.3 85% 1.5 83%
NP_055467.3 importin-13 [Homo sapiens] 19.3 19.3 100% 1.5 86%
NP_055474.3 inositol hexakisphosphate and diphosphoinositol-pentakisphosphate kinase 1 isoform 2 [Homo sapiens] >ref|NP_001124331.1| inositol hexakisphosphate and diphosphoinositol-pentakisphosphate kinase 1 isoform 2 [Homo sapiens] 20.6 35.2 100% 0.78 100%
NP_055490.3 rootletin [Homo sapiens] 20.6 36.5 100% 0.79 100%
NP_055514.3 zinc finger protein 646 [Homo sapiens] 19.7 19.7 71% 1.0 80%	1832
NP_055514.3 zinc finger protein 646 [Homo sapiens] 24.8 60.9 100% 0.025 86%	1832
NP_055516.2 selenocysteine insertion sequence-binding protein 2-like isoform 2 [Homo sapiens] 20.6 20.6 85% 0.51 83%
NP_055550.1 protein Jade-3 [Homo sapiens] >ref|NP_001070913.1| protein Jade-3 [Homo sapiens] 19.3 19.3 85% 1.5 83%	823
NP_055550.1 protein Jade-3 [Homo sapiens] >ref|NP_001070913.1| protein Jade-3 [Homo sapiens] 20.2 20.2 85% 0.72 83%	823
NP_055553.3 uncharacterized protein KIAA0195 [Homo sapiens] 20.2 20.2 85% 1.1 83%
NP_055555.1 eukaryotic initiation factor 4A-III [Homo sapiens] 19.7 19.7 71% 1.2 100%
NP_055557.2 transmembrane 9 superfamily member 4 precursor [Homo sapiens] 19.3 19.3 85% 1.6 83%
NP_055573.2 sorting nexin-19 [Homo sapiens] 20.6 30.1 100% 0.88 100%
NP_055574.3 phytanoyl-CoA hydroxylase-interacting protein [Homo sapiens] >ref|NP_001092805.1| phytanoyl-CoA hydroxylase-interacting protein [Homo sapiens] 19.7 19.7 100% 1.0 71%
NP_055588.3 death ligand signal enhancer precursor [Homo sapiens] >ref|NP_001136075.1| death ligand signal enhancer precursor [Homo sapiens] 19.3 19.3 85% 1.6 67%
NP_055597.1 armadillo repeat-containing X-linked protein 2 [Homo sapiens] >ref|NP_808818.1| armadillo repeat-containing X-linked protein 2 [Homo sapiens] 20.2 20.2 100% 1.4 71%
NP_055598.1 rho GTPase-activating protein 11A isoform 1 [Homo sapiens] 19.3 19.3 71% 1.8 100%
NP_055616.3 pecanex-like protein 2 [Homo sapiens] 23.1 23.1 100% 0.067 71%
NP_055621.1 iporin [Homo sapiens] >ref|NP_001129471.1| iporin [Homo sapiens] 21.0 39.0 71% 0.45 100%
NP_055623.1 FERM, RhoGEF and pleckstrin domain-containing protein 2 [Homo sapiens] 19.7 19.7 100% 1.1 71%
NP_055637.2 protein transport protein Sec24D [Homo sapiens] 21.0 34.8 100% 0.41 100%
NP_055642.3 zinc finger CCCH domain-containing protein 11A [Homo sapiens] 19.7 19.7 71% 0.89 100%
NP_055644.2 probable ATP-dependent RNA helicase DDX46 [Homo sapiens] 19.7 19.7 85% 1.4 83%
NP_055646.2 TPR and ankyrin repeat-containing protein 1 [Homo sapiens] 19.3 35.2 85% 1.8 100%
NP_055647.2 TBC1 domain family member 4 [Homo sapiens] 18.5 18.5 71% 1.9 80%
NP_055654.2 lipid phosphate phosphatase-related protein type 4 isoform 1 [Homo sapiens] 19.3 32.2 85% 1.6 100%
NP_055666.2 kelch-like protein 21 [Homo sapiens] 21.0 21.0 71% 0.45 100%
NP_055671.2 DENN domain-containing protein 4B [Homo sapiens] 19.7 19.7 100% 1.7 86%
NP_055678.2 carbohydrate sulfotransferase 15 isoform 2 [Homo sapiens] 19.3 19.3 71% 1.9 100%
NP_055683.3 RING finger protein 10 [Homo sapiens] 19.3 19.3 71% 1.8 100%
NP_055697.1 rho GTPase-activating protein 25 isoform b [Homo sapiens] 24.0 24.0 100% 0.064 71%
NP_055704.2 presequence protease, mitochondrial isoform 2 precursor [Homo sapiens] 20.2 49.8 85% 0.56 100%
NP_055712.1 zinc finger protein 652 [Homo sapiens] >ref|NP_001138837.1| zinc finger protein 652 [Homo sapiens] 20.6 20.6 85% 0.80 83%
NP_055714.3 rho-related BTB domain-containing protein 3 [Homo sapiens] 19.3 19.3 85% 1.9 83%
NP_055718.4 neuron navigator 3 [Homo sapiens] 19.3 19.3 57% 1.8 100%
NP_055720.3 glutaminase kidney isoform, mitochondrial isoform 1 [Homo sapiens] 19.3 19.3 71% 1.8 80%
NP_055738.3 fibronectin type-III domain-containing protein 3A isoform 2 [Homo sapiens] 19.3 19.3 100% 1.5 50%
NP_055742.2 connector enhancer of kinase suppressor of ras 2 isoform 1 [Homo sapiens] 19.7 19.7 71% 1.1 80%
NP_055753.3 MLX-interacting protein [Homo sapiens] 19.7 34.8 100% 1.3 100%
NP_055756.1 MORC family CW-type zinc finger protein 2 [Homo sapiens] 20.2 20.2 85% 0.93 86%
NP_055772.2 DENN domain-containing protein 3 [Homo sapiens] 19.3 19.3 71% 1.8 100%
NP_055781.2 putative ATP-dependent RNA helicase DHX30 isoform 2 [Homo sapiens] 19.3 19.3 57% 1.5 100%
NP_055781.2 putative ATP-dependent RNA helicase DHX30 isoform 2 [Homo sapiens] 19.7 19.7 71% 1.5 100%
NP_055784.3 WD repeat-containing protein 47 isoform 2 [Homo sapiens] 19.3 19.3 71% 1.5 100%
NP_055789.1 disco-interacting protein 2 homolog C [Homo sapiens] 20.2 31.0 100% 1.0 80%
NP_055791.1 protein RRP5 homolog [Homo sapiens] 23.1 34.4 100% 0.11 100%
NP_055806.2 WD repeat and FYVE domain-containing protein 3 [Homo sapiens] 19.3 19.3 57% 1.8 100%
NP_055836.1 zinc finger protein 292 [Homo sapiens] 19.7 33.5 71% 1.2 100%	2723
NP_055836.1 zinc finger protein 292 [Homo sapiens] 21.0 21.0 85% 0.53 83%	2723
NP_055839.3 exportin-7 [Homo sapiens] 19.7 19.7 100% 1.4 67%
NP_055845.1 protein furry homolog-like [Homo sapiens] 19.3 19.3 85% 1.7 83%
NP_055852.2 zinc finger SWIM domain-containing protein KIAA0913 isoform 1 [Homo sapiens] 21.4 21.4 100% 0.42 71%
NP_055863.1 histone-lysine N-methyltransferase SETD1B [Homo sapiens] 18.9 18.9 100% 1.5 71%
NP_055865.1 cap-specific mRNA (nucleoside-2'-O-)-methyltransferase 1 [Homo sapiens] 21.4 21.4 71% 0.36 100%
NP_055869.1 UHRF1-binding protein 1-like isoform a [Homo sapiens] 19.3 19.3 85% 1.7 67%	1464
NP_055869.1 UHRF1-binding protein 1-like isoform a [Homo sapiens] 21.0 21.0 71% 0.51 100%	1464
NP_055869.1 UHRF1-binding protein 1-like isoform a [Homo sapiens] 21.8 21.8 85% 0.26 83%	1464
NP_055883.2 retrotransposon-derived protein PEG10 isoform 1 [Homo sapiens] 22.3 22.3 71% 0.17 80%
NP_055905.2 neurofascin isoform 4 precursor [Homo sapiens] 19.3 19.3 57% 1.5 100%
NP_055918.2 plexin-D1 precursor [Homo sapiens] 19.3 50.3 85% 1.9 100%
NP_055919.2 autophagy-related protein 2 homolog A [Homo sapiens] 20.2 29.7 100% 0.96 100%
NP_055929.1 ankyrin repeat and LEM domain-containing protein 2 [Homo sapiens] 19.3 19.3 85% 1.8 83%
NP_055931.1 leucine-rich repeat and calponin homology domain-containing protein 1 isoform 2 [Homo sapiens] 18.9 18.9 85% 1.7 83%
NP_055937.1 FCH domain only protein 1 isoform b [Homo sapiens] >ref|NP_001154830.1| FCH domain only protein 1 isoform b [Homo sapiens] 18.5 18.5 57% 2.0 100%
NP_055940.3 protein capicua homolog [Homo sapiens] 18.9 18.9 85% 1.6 60%
NP_055951.2 stabilin-1 precursor [Homo sapiens] 18.9 18.9 71% 1.8 100%
NP_055962.2 centrosomal protein of 68 kDa [Homo sapiens] 20.2 33.9 85% 0.87 86%
NP_055985.2 extracellular sulfatase Sulf-1 precursor [Homo sapiens] >ref|NP_001121676.1| extracellular sulfatase Sulf-1 precursor [Homo sapiens] >ref|NP_001121677.1| extracellular sulfatase Sulf-1 precursor [Homo sapiens] >ref|NP_001121678.1| extracellular sulfatase Sulf-1 precursor [Homo sapiens] 19.7 19.7 100% 1.3 86%	871
NP_055985.2 extracellular sulfatase Sulf-1 precursor [Homo sapiens] >ref|NP_001121676.1| extracellular sulfatase Sulf-1 precursor [Homo sapiens] >ref|NP_001121677.1| extracellular sulfatase Sulf-1 precursor [Homo sapiens] >ref|NP_001121678.1| extracellular sulfatase Sulf-1 precursor [Homo sapiens] 19.7 19.7 85% 0.83 83%	871
NP_055987.2 protein PRRC2C [Homo sapiens] 19.3 19.3 57% 1.5 100%
NP_055988.2 TBC1 domain family member 1 isoform 1 [Homo sapiens] 18.5 18.5 71% 1.9 80%
NP_055998.1 microtubule-associated serine/threonine-protein kinase 4 isoform a [Homo sapiens] 19.3 19.3 71% 1.7 100%
NP_056030.1 calmodulin-binding transcription activator 1 isoform 1 [Homo sapiens] 18.9 18.9 71% 1.8 100%
NP_056053.1 protein KIBRA isoform 3 [Homo sapiens] 19.3 19.3 71% 1.3 100%
NP_056056.2 protein MICAL-3 isoform 1 [Homo sapiens] 19.3 19.3 71% 1.4 100%
NP_056075.1 paired amphipathic helix protein Sin3b [Homo sapiens] 19.3 19.3 71% 2.0 100%
NP_056083.3 dnaJ homolog subfamily C member 13 [Homo sapiens] 19.7 19.7 85% 1.3 83%
NP_056089.1 epididymis-specific alpha-mannosidase precursor [Homo sapiens] 19.7 19.7 100% 0.91 40%
NP_056097.1 CLIP-associating protein 1 isoform 1 [Homo sapiens] 19.3 19.3 85% 1.9 83%
NP_056104.2 vam6/Vps39-like protein [Homo sapiens] 19.3 19.3 57% 1.2 100%
NP_056106.1 dnaJ homolog subfamily C member 16 precursor [Homo sapiens] 18.9 18.9 85% 2.0 67%	782
NP_056106.1 dnaJ homolog subfamily C member 16 precursor [Homo sapiens] 19.7 19.7 85% 0.90 67%	782
NP_056106.1 dnaJ homolog subfamily C member 16 precursor [Homo sapiens] 19.7 19.7 85% 1.1 67%	782
NP_056107.1 extended synaptotagmin-1 isoform 2 [Homo sapiens] 19.3 19.3 71% 1.4 80%
NP_056111.1 dedicator of cytokinesis protein 9 isoform a [Homo sapiens] 19.3 19.3 71% 2.0 100%
NP_056128.1 rho guanine nucleotide exchange factor 12 isoform 1 [Homo sapiens] 19.7 19.7 71% 1.3 100%
NP_056134.2 tensin-like C1 domain-containing phosphatase isoform 1 [Homo sapiens] 18.9 18.9 71% 1.6 80%
NP_056135.2 rho guanine nucleotide exchange factor 4 isoform a [Homo sapiens] 18.9 18.9 57% 2.0 100%
NP_056142.2 protein SMG5 [Homo sapiens] 19.3 19.3 57% 1.5 100%
NP_056144.3 MAU2 chromatid cohesion factor homolog [Homo sapiens] 20.2 20.2 100% 1.2 88%
NP_056150.1 mediator of RNA polymerase II transcription subunit 13-like [Homo sapiens] 19.7 62.4 100% 1.6 100%	2210
NP_056150.1 mediator of RNA polymerase II transcription subunit 13-like [Homo sapiens] 20.6 20.6 100% 0.92 86%	2210
NP_056150.1 mediator of RNA polymerase II transcription subunit 13-like [Homo sapiens] 20.6 20.6 85% 0.60 83%	2210
NP_056161.2 zinc finger FYVE domain-containing protein 26 [Homo sapiens] 19.3 19.3 85% 1.6 75%	2539
NP_056161.2 zinc finger FYVE domain-containing protein 26 [Homo sapiens] 20.2 31.8 85% 1.3 83%	2539
NP_056197.2 E3 ubiquitin-protein ligase HECTD1 [Homo sapiens] 20.2 20.2 71% 0.60 100%
NP_056212.1 DDB1- and CUL4-associated factor 12 [Homo sapiens] 19.7 19.7 71% 1.2 100%
NP_056224.3 E1A-binding protein p400 [Homo sapiens] 20.6 20.6 100% 0.73 86%
NP_056236.2 transmembrane protein 186 [Homo sapiens] 18.5 18.5 57% 2.0 100%	213	2	0.00938967	231.4	1.08638
NP_056236.2 transmembrane protein 186 [Homo sapiens] 19.3 19.3 71% 1.4 100%	213
NP_056243.1 zinc finger protein 473 [Homo sapiens] >ref|NP_001006657.1| zinc finger protein 473 [Homo sapiens] 18.9 18.9 57% 2.0 100%
NP_056245.2 inactive serine protease PAMR1 isoform a precursor [Homo sapiens] 19.7 19.7 57% 1.1 100%
NP_056258.1 MLL1/MLL complex subunit KIAA1267 isoform 1 [Homo sapiens] >ref|NP_001180395.1| MLL1/MLL complex subunit KIAA1267 isoform 1 [Homo sapiens] 20.6 37.8 71% 0.88 100%
NP_056311.2 protein virilizer homolog isoform 1 [Homo sapiens] 20.6 20.6 71% 0.77 100%	1812
NP_056311.2 protein virilizer homolog isoform 1 [Homo sapiens] 21.0 21.0 100% 0.52 86%	1812
NP_056363.2 bullous pemphigoid antigen 1 isoform 1eA precursor [Homo sapiens] 21.4 21.4 100% 0.30 71%
NP_056410.3 rho guanine nucleotide exchange factor 26 isoform 1 [Homo sapiens] >ref|NP_001238891.1| rho guanine nucleotide exchange factor 26 isoform 1 [Homo sapiens] 19.3 19.3 71% 1.4 100%
NP_056414.1 phosphoacetylglucosamine mutase isoform 2 [Homo sapiens] 20.6 20.6 100% 0.55 71%
NP_056423.2 erythroid differentiation-related factor 1 isoform 2 [Homo sapiens] 18.9 18.9 57% 1.6 100%
NP_056441.6 WD repeat and SOCS box-containing protein 1 isoform 1 [Homo sapiens] 19.3 19.3 57% 1.4 100%
NP_056449.1 KIF1-binding protein [Homo sapiens] 19.7 19.7 71% 1.2 100%
NP_056450.2 GTPase-activating protein and VPS9 domain-containing protein 1 [Homo sapiens] 19.7 19.7 71% 1.2 100%
NP_056471.1 kinesin-like protein KIF26A [Homo sapiens] 19.3 19.3 100% 1.8 71%	1882
NP_056471.1 kinesin-like protein KIF26A [Homo sapiens] 19.3 19.3 85% 1.7 83%	1882
NP_056482.2 protein FAM75A7 [Homo sapiens] 18.9 18.9 57% 2.0 100%	1347
NP_056482.2 protein FAM75A7 [Homo sapiens] 19.3 35.2 85% 1.9 100%	1347
NP_056493.3 neurobeachin isoform 1 [Homo sapiens] 21.8 21.8 71% 0.22 100%	2946
NP_056493.3neurobeachin isoform 1 [Homo sapiens] 19.3 19.3 100% 1.6 60%	2946
NP_056534.2 collagen alpha-3(V) chain preproprotein [Homo sapiens] 19.7 35.2 85% 1.9 100%	1745
NP_056534.2 collagen alpha-3(V) chain preproprotein [Homo sapiens] 20.6 156 85% 0.92 100%	1745
NP_056934.2 fibroblast growth factor receptor 1 isoform 2 precursor [Homo sapiens] >ref|NP_001167536.1| fibroblast growth factor receptor 1 isoform 2 precursor [Homo sapiens] 22.3 22.3 71% 0.16 100%
NP_056958.3 recombining binding protein suppressor of hairless isoform 2 [Homo sapiens] 21.8 21.8 71% 0.29 100%
NP_056963.2 sia-alpha-2,3-Gal-beta-1,4-GlcNAc-R:alpha 2,8-sialyltransferase [Homo sapiens] 19.3 19.3 71% 2.0 100%	380	2	0.00526316	360.6	0.948947
NP_056963.2 sia-alpha-2,3-Gal-beta-1,4-GlcNAc-R:alpha 2,8-sialyltransferase [Homo sapiens] 19.7 19.7 85% 1.0 83%	380
NP_056976.2 carbohydrate sulfotransferase 15 isoform 1 [Homo sapiens] 19.3 19.3 71% 1.9 100%
NP_056981.2 E3 SUMO-protein ligase PIAS4 [Homo sapiens] 19.7 19.7 57% 1.1 100%	510	2	0.00392157	409.7	0.803333
NP_056981.2 E3 SUMO-protein ligase PIAS4 [Homo sapiens] 19.7 19.7 57% 1.2 100%	510
NP_056991.2 cytosol aminopeptidase [Homo sapiens] 18.9 18.9 85% 2.0 67%
NP_057000.2 calcium homeostasis modulator protein 2 [Homo sapiens] 20.2 20.2 71% 0.91 100%
NP_057021.2 GPI transamidase component PIG-T isoform 1 precursor [Homo sapiens] 18.9 18.9 85% 1.6 83%
NP_057040.2 39S ribosomal protein L4, mitochondrial isoform a [Homo sapiens] >ref|NP_666499.1| 39S ribosomal protein L4, mitochondrial isoform a [Homo sapiens] 21.0 21.0 71% 0.47 100%
NP_057073.4 cysteine sulfinic acid decarboxylase isoform 1 [Homo sapiens] 19.3 19.3 71% 1.9 100%
NP_057086.2 saccharopine dehydrogenase-like oxidoreductase [Homo sapiens] 18.9 18.9 71% 1.8 80%
NP_057113.1 dehydrogenase/reductase SDR family member 7 precursor [Homo sapiens] 19.7 19.7 71% 0.89 80%	339	2	0.00589971	455.6	1.34395
NP_057113.1 dehydrogenase/reductase SDR family member 7 precursor [Homo sapiens] 19.7 19.7 71% 1.1 80%	339
NP_057113.1 dehydrogenase/reductase SDR family member 7 precursor [Homo sapiens] 21.8 21.8 100% 0.20 60%	339
NP_057116.2 palmitoyltransferase ZDHHC9 [Homo sapiens] >ref|NP_001008223.1| palmitoyltransferase ZDHHC9 [Homo sapiens] 19.7 19.7 71% 1.2 100%
NP_057157.1 hepatoma-derived growth factor-related protein 3 [Homo sapiens] 19.3 19.3 57% 1.4 100%
NP_057175.1 eukaryotic translation initiation factor 3 subunit L isoform 1 [Homo sapiens] 21.0 21.0 71% 0.44 80%
NP_057186.1 E3 ubiquitin-protein ligase TRIM17 isoform 1 [Homo sapiens] >ref|NP_001020111.1| E3 ubiquitin-protein ligase TRIM17 isoform 1 [Homo sapiens] 20.2 20.2 100% 1.0 71%
NP_057196.2 polycystic kidney disease 2-like 1 protein isoform 1 [Homo sapiens] 19.3 28.8 85% 1.2 100%
NP_057237.1 heat shock transcription factor, X-linked [Homo sapiens] >ref|NP_001157887.1| heat shock transcription factor, X-linked [Homo sapiens] 21.4 21.4 85% 0.42 100%
NP_057246.2 inhibitor of growth protein 4 isoform 1 [Homo sapiens] 19.7 19.7 85% 1.2 86%
NP_057253.2 suppressor of fused homolog isoform 1 [Homo sapiens] 19.3 19.3 71% 1.8 100%
NP_057264.3 membrane-associated transporter protein isoform a [Homo sapiens] 19.7 19.7 100% 1.1 60%
NP_057280.2 probable RNA-binding protein 19 [Homo sapiens] >ref|NP_001140170.1| probable RNA-binding protein 19 [Homo sapiens] >ref|NP_001140171.1| probable RNA-binding protein 19 [Homo sapiens] 19.3 19.3 100% 1.4 86%
NP_057285.3 angiomotin-like protein 2 [Homo sapiens] 20.6 20.6 85% 0.72 100%
NP_057286.1 zinc finger protein 580 [Homo sapiens] >ref|NP_996998.1| zinc finger protein 580 [Homo sapiens] >ref|NP_001156895.1| zinc finger protein 580 [Homo sapiens] 19.7 19.7 85% 0.94 83%
NP_057291.1 cleavage and polyadenylation specificity factor subunit 3 [Homo sapiens] 18.9 18.9 71% 2.0 80%
NP_057323.3 myosin-XV [Homo sapiens] 18.0 18.0 71% 1.8 80%	3530
NP_057323.3 myosin-XV [Homo sapiens] 19.7 19.7 85% 1.1 83%	3530
NP_057336.3 baculoviral IAP repeat-containing protein 6 [Homo sapiens] 21.0 64.5 100% 0.58 100%
NP_057339.1 protein FAM8A1 [Homo sapiens] 20.6 20.6 57% 0.60 100%
NP_057374.3 BRCA1-A complex subunit RAP80 [Homo sapiens] >ref|NP_001186226.1| BRCA1-A complex subunit RAP80 [Homo sapiens] >ref|NP_001186227.1| BRCA1-A complex subunit RAP80 [Homo sapiens] 20.6 20.6 100% 0.60 71%
NP_057404.2 nuclear pore complex protein Nup98-Nup96 isoform 1 [Homo sapiens] 19.3 19.3 71% 1.6 100%
NP_057407.2 E3 ISG15--protein ligase HERC5 [Homo sapiens] 19.3 19.3 57% 1.5 100%
NP_057502.2 merlin isoform 2 [Homo sapiens] >ref|NP_861546.1| merlin isoform 2 [Homo sapiens] >ref|NP_861970.1| merlin isoform 2 [Homo sapiens] 20.2 20.2 100% 1.2 86%
NP_057520.2 PHD finger protein 20 [Homo sapiens] 18.9 18.9 71% 2.0 80%
NP_057532.2 denticleless protein homolog [Homo sapiens] 18.5 18.5 57% 1.9 100%
NP_057541.2 serine/threonine-protein kinase D2 isoform A [Homo sapiens] >ref|NP_001073349.1| serine/threonine-protein kinase D2 isoform A [Homo sapiens] >ref|NP_001073350.1| serine/threonine-protein kinase D2 isoform A [Homo sapiens] 20.2 20.2 85% 0.83 63%
NP_057542.2 protein FAM203A [Homo sapiens] 19.3 19.3 71% 1.4 80%
NP_057574.2 protein FAM178B isoform B [Homo sapiens] 19.7 19.7 71% 1.3 100%	119	2	0.0168067	210.2	1.76639
NP_057574.2 protein FAM178B isoform B [Homo sapiens] 22.3 22.3 100% 0.16 71%	119
NP_057607.1 killer cell lectin-like receptor subfamily F member 1 [Homo sapiens] 20.2 20.2 100% 1.4 86%
NP_057619.1 zinc finger protein 581 [Homo sapiens] 19.7 37.3 100% 0.95 83%
NP_057641.1 C-C chemokine receptor type 11 [Homo sapiens] >ref|NP_848540.1| C-C chemokine receptor type 11 [Homo sapiens] 19.3 19.3 85% 1.7 83%
NP_057646.1 toll-like receptor 7 [Homo sapiens] 20.2 20.2 71% 0.72 100%
NP_057662.3 remodeling and spacing factor 1 [Homo sapiens] 19.7 19.7 100% 1.4 71%
NP_057669.1 testicular haploid expressed gene protein isoform 1 [Homo sapiens] 22.3 22.3 71% 0.16 100%
NP_057677.2 24-hydroxycholesterol 7-alpha-hydroxylase [Homo sapiens] 19.3 19.3 71% 1.5 100%
NP_057687.2 protein FAM13B isoform 1 [Homo sapiens] 21.8 21.8 85% 0.24 83%
NP_057691.1 armadillo repeat-containing X-linked protein 3 [Homo sapiens] >ref|NP_808816.1| armadillo repeat-containing X-linked protein 3 [Homo sapiens] >ref|NP_808817.1| armadillo repeat-containing X-linked protein 3 [Homo sapiens] 18.9 18.9 57% 1.6 100%
NP_057705.3 PHD finger protein 21A isoform b [Homo sapiens] 18.9 18.9 57% 1.9 100%
NP_057731.1 UPF0670 protein C8orf55 precursor [Homo sapiens] 21.8 21.8 85% 0.30 100%
NP_057736.4 crooked neck-like protein 1 [Homo sapiens] 19.3 19.3 71% 1.3 100%
NP_058520.1 RNA-binding motif, single-stranded-interacting protein 1 isoform a [Homo sapiens] 19.3 19.3 100% 1.8 86%
NP_058646.2 testican-3 isoform 2 precursor [Homo sapiens] 19.7 19.7 85% 1.2 83%
NP_059132.1 lactosylceramide 4-alpha-galactosyltransferase [Homo sapiens] 20.6 20.6 71% 0.51 100%
NP_059135.2 gamma-secretase-activating protein [Homo sapiens] 18.9 18.9 57% 2.0 100%
NP_059136.2 nuclear protein MDM1 isoform 1 [Homo sapiens] 18.5 18.5 57% 2.0 100%
NP_059145.2 ephrin type-B receptor 2 isoform 1 precursor [Homo sapiens] 19.7 19.7 71% 1.1 80%	986
NP_059145.2 ephrin type-B receptor 2 isoform 1 precursor [Homo sapiens] 19.7 19.7 71% 1.2 80%	986
NP_059488.2 cytochrome P450 3A4 isoform 1 [Homo sapiens] 20.6 20.6 100% 0.87 71%
NP_059963.1 OTU domain-containing protein 4 isoform 2 [Homo sapiens] 21.0 21.0 71% 0.42 100%
NP_059989.2 AT-rich interactive domain-containing protein 1B isoform 1 [Homo sapiens] 21.4 21.4 85% 0.31 83%
NP_060011.1 beta-crystallin S [Homo sapiens] 19.3 33.5 85% 1.9 83%
NP_060019.2 mammalian ependymin-related protein 1 isoform 1 precursor [Homo sapiens] 19.3 19.3 100% 1.6 86%
NP_060052.3 ubiquitin-conjugating enzyme E2 Q1 [Homo sapiens] 19.3 19.3 85% 1.6 83%
NP_060054.4 inositol oxygenase [Homo sapiens] 20.2 20.2 71% 1.1 80%
NP_060087.3 neurogenic locus notch homolog protein 1 preproprotein [Homo sapiens] 19.3 19.3 85% 1.5 67%
NP_060106.2 transient receptor potential cation channel subfamily M member 4 isoform 1 [Homo sapiens] 19.3 19.3 57% 1.4 100%	1214
NP_060106.2 transient receptor potential cation channel subfamily M member 4 isoform 1 [Homo sapiens] 19.3 19.3 85% 1.7 83%	1214
NP_060109.2 protocadherin-23 isoform 1 [Homo sapiens] 21.0 21.0 71% 0.42 100%	2916
NP_060109.2 protocadherin-23 isoform 1 [Homo sapiens] 21.4 21.4 85% 0.31 83%	2916
NP_060114.2 kelch-like protein 24 [Homo sapiens] 21.0 21.0 100% 0.44 71%
NP_060119.3 metal transporter CNNM2 isoform 1 [Homo sapiens] 20.2 20.2 71% 0.73 100%
NP_060138.1 nuclear distribution protein nudE homolog 1 [Homo sapiens] >ref|NP_001137451.1| nuclear distribution protein nudE homolog 1 [Homo sapiens] 20.6 20.6 71% 0.63 100%
NP_060149.3 breast carcinoma-amplified sequence 3 isoform 2 [Homo sapiens] 19.7 19.7 85% 0.55 83%
NP_060156.1 ganglioside-induced differentiation-associated protein 2 isoform a [Homo sapiens] 20.6 20.6 71% 0.69 100%
NP_060215.4 BCL-6 corepressor isoform a [Homo sapiens] >ref|NP_001116855.1| BCL-6 corepressor isoform a [Homo sapiens] 22.3 22.3 71% 0.17 100%
NP_060220.3 all-trans-retinol 13,14-reductase precursor [Homo sapiens] 21.0 36.1 85% 0.49 100%
NP_060224.3 UHRF1-binding protein 1 [Homo sapiens] 21.0 21.0 71% 0.51 100%
NP_060271.1 CKLF-like MARVEL transmembrane domain-containing protein 6 [Homo sapiens] 21.0 21.0 71% 0.38 100%
NP_060283.3 inositol monophosphatase 3 [Homo sapiens] 18.9 18.9 57% 2.0 100%
NP_060307.2 GPI mannosyltransferase 2 [Homo sapiens] >ref|NP_001189483.1| GPI mannosyltransferase 2 [Homo sapiens] 18.9 18.9 57% 1.00 100%
NP_060313.3 breast carcinoma-amplified sequence 4 isoform a [Homo sapiens] 20.6 20.6 85% 0.64 83%
NP_060360.3 vacuolar protein sorting-associated protein 13B isoform 5 [Homo sapiens] 20.6 20.6 85% 0.72 83%
NP_060382.3 probable E3 ubiquitin-protein ligase HERC6 isoform 1 [Homo sapiens] 19.3 19.3 57% 1.5 100%
NP_060404.3 PH-interacting protein [Homo sapiens] 20.6 20.6 57% 0.61 100%
NP_060414.3 ubiquitin carboxyl-terminal hydrolase 47 [Homo sapiens] 19.7 19.7 57% 1.5 100%
NP_060460.4 pyruvate dehydrogenase phosphatase regulatory subunit, mitochondrial precursor [Homo sapiens] 21.4 36.5 85% 0.41 100%
NP_060482.2 kinesin-like protein KIF26B [Homo sapiens] 18.9 18.9 85% 1.8 71%
NP_060493.3 YEATS domain-containing protein 2 [Homo sapiens] 19.3 19.3 71% 1.7 100%	1422
NP_060493.3 YEATS domain-containing protein 2 [Homo sapiens] 21.0 21.0 71% 0.45 100%	1422
NP_060497.3 FERM domain-containing protein 4A [Homo sapiens] 20.6 20.6 100% 0.72 71%
NP_060501.3 WD repeat-containing protein 6 [Homo sapiens] 20.6 20.6 85% 0.61 67%
NP_060521.4 WD repeat-containing protein 60 [Homo sapiens] 19.3 19.3 71% 1.8 100%
NP_060530.3 isoleucine--tRNA ligase, mitochondrial precursor [Homo sapiens] 20.2 20.2 71% 0.72 100%
NP_060545.3 anoctamin-10 isoform 1 [Homo sapiens] 19.3 19.3 71% 1.3 100%
NP_060556.2 fidgetin [Homo sapiens] 19.7 19.7 100% 1.4 71%
NP_060585.2 protein SDA1 homolog [Homo sapiens] 19.3 19.3 57% 1.5 100%
NP_060587.8 WD repeat-containing protein 11 [Homo sapiens] 18.9 29.7 85% 2.0 50%
NP_060595.3 rho guanine nucleotide exchange factor 10-like protein isoform 1 [Homo sapiens] 19.3 19.3 85% 1.2 83%
NP_060606.3 abnormal spindle-like microcephaly-associated protein isoform 1 [Homo sapiens] 19.3 19.3 71% 1.8 100%
NP_060608.1 TBCC domain-containing protein 1 [Homo sapiens] >ref|NP_001127887.1| TBCC domain-containing protein 1 [Homo sapiens] 21.0 21.0 71% 0.44 100%
NP_060628.2 kanadaptin [Homo sapiens] 20.2 20.2 71% 0.76 100%
NP_060631.2 glutamine-dependent NAD(+) synthetase [Homo sapiens] 20.6 20.6 57% 0.60 100%
NP_060639.3 uncharacterized protein C12orf35 [Homo sapiens] 19.3 19.3 71% 1.7 100%
NP_060660.2 Bardet-Biedl syndrome 7 protein isoform b [Homo sapiens] 22.3 22.3 85% 0.23 100%
NP_060663.2 Fanconi anemia group I protein isoform 2 [Homo sapiens] 19.3 19.3 85% 1.6 83%
NP_060664.2 protein-cysteine N-palmitoyltransferase HHAT isoform 1 [Homo sapiens] >ref|NP_001116306.1| protein-cysteine N-palmitoyltransferase HHAT isoform 1 [Homo sapiens] >ref|NP_001164051.1| protein-cysteine N-palmitoyltransferase HHAT isoform 1 [Homo sapiens] 22.3 22.3 100% 0.16 86%
NP_060700.2 nuclear pore complex protein Nup133 [Homo sapiens] 18.9 18.9 57% 1.8 100%
NP_060701.1 putative sodium-coupled neutral amino acid transporter 7 [Homo sapiens] 19.7 19.7 57% 0.90 100%
NP_060715.2 2-oxoglutarate dehydrogenase-like, mitochondrial isoform a [Homo sapiens] 20.2 20.2 71% 0.62 100%
NP_060723.2 YY1-associated protein 1 isoform 1 [Homo sapiens] >ref|NP_001185828.1| YY1-associated protein 1 isoform 1 [Homo sapiens] >ref|NP_001185829.1| YY1-associated protein 1 isoform 1 [Homo sapiens] 19.3 19.3 57% 1.5 100%
NP_060805.3 zinc finger protein 839 [Homo sapiens] 19.7 19.7 85% 1.9 83%
NP_060813.2 serine/threonine-protein kinase RIO2 isoform 1 [Homo sapiens] 21.0 21.0 85% 0.33 83%
NP_060826.2 UPF0489 protein C5orf22 [Homo sapiens] 19.3 19.3 71% 1.6 71%	442	2	0.00452489	485.8	1.0991
NP_060826.2 UPF0489 protein C5orf22 [Homo sapiens] 21.8 21.8 85% 0.20 75%	442
NP_060829.2 ufm1-specific protease 2 [Homo sapiens] 19.3 19.3 85% 1.3 83%	469	2	0.00426439	327.5	0.698294
NP_060829.2 ufm1-specific protease 2 [Homo sapiens] 19.7 19.7 57% 0.90 100%	469
NP_060850.2 probable ATP-dependent RNA helicase DDX28 [Homo sapiens] 18.9 18.9 57% 1.00 100%
NP_060867.2 choline dehydrogenase, mitochondrial [Homo sapiens] 20.6 20.6 57% 0.60 100%
NP_060876.5 mucin-4 isoform a precursor [Homo sapiens] 21.8 21.8 71% 0.29 100%
NP_060882.2 suppressor of tumorigenicity 7 protein isoform a [Homo sapiens] 18.9 18.9 57% 2.0 100%
NP_060886.1 forkhead box protein J2 [Homo sapiens] 19.7 19.7 57% 1.5 100%
NP_060890.2 solute carrier family 22 member 15 [Homo sapiens] 19.3 19.3 71% 1.8 100%
NP_060903.2 lysine-specific demethylase 3A [Homo sapiens] >ref|NP_001140160.1| lysine-specific demethylase 3A [Homo sapiens] 20.2 20.2 71% 0.62 100%
NP_060912.2 DDB1- and CUL4-associated factor 6 isoform a [Homo sapiens] 21.0 21.0 71% 0.33 100%
NP_060918.2 cullin-associated NEDD8-dissociated protein 1 [Homo sapiens] 19.3 33.1 71% 1.7 100%
NP_060954.1 solute carrier family 22 member 11 [Homo sapiens] 19.7 34.8 85% 1.2 100%
NP_060958.2 T-box transcription factor TBX4 [Homo sapiens] 20.2 20.2 85% 1.5 100%
NP_061027.2 low-density lipoprotein receptor-related protein 1B precursor [Homo sapiens] 21.0 21.0 71% 0.51 100%
NP_061063.2 monocarboxylate transporter 10 [Homo sapiens] 19.7 19.7 57% 1.3 100%
NP_061116.2 transient receptor potential cation channel subfamily V member 6 [Homo sapiens] 19.3 46.0 85% 1.8 100%
NP_061174.1 CTTNBP2 N-terminal-like protein [Homo sapiens] 19.3 19.3 71% 1.9 100%
NP_061187.2 mastermind-like protein 3 [Homo sapiens] 21.0 36.1 85% 0.54 100%
NP_061325.1 extracellular sulfatase Sulf-2 isoform a precursor [Homo sapiens] >ref|NP_001155313.1| extracellular sulfatase Sulf-2 isoform a precursor [Homo sapiens] 19.7 19.7 100% 1.3 86%	870
NP_061325.1 extracellular sulfatase Sulf-2 isoform a precursor [Homo sapiens] >ref|NP_001155313.1| extracellular sulfatase Sulf-2 isoform a precursor [Homo sapiens] 19.7 19.7 85% 0.83 83%	870
NP_061332.2 B-cell receptor-associated protein 29 isoform b [Homo sapiens] 19.3 19.3 71% 1.7 100%
NP_061496.2 voltage-dependent T-type calcium channel subunit alpha-1G isoform 1 [Homo sapiens] 21.8 21.8 71% 0.24 100%
NP_061720.2 dynein heavy chain 7, axonemal [Homo sapiens] 19.3 33.5 85% 1.9 100%
NP_061735.1 protocadherin gamma-A1 isoform 1 precursor [Homo sapiens] 22.3 34.4 100% 0.30 100%
NP_061737.1 protocadherin gamma-A11 isoform 1 precursor [Homo sapiens] 19.7 19.7 85% 1.9 83%
NP_061742.1 protocadherin gamma-A6 isoform 1 precursor [Homo sapiens] 19.7 19.7 85% 1.9 83%
NP_061746.1 protocadherin gamma-B2 isoform 1 precursor [Homo sapiens] 19.7 35.2 100% 1.9 100%
NP_061753.1 protocadherin beta-10 precursor [Homo sapiens] 19.3 19.3 85% 1.4 83%
NP_061756.1 protocadherin beta-13 precursor [Homo sapiens] 20.2 35.6 71% 1.0 100%
NP_061836.2 bromodomain and WD repeat-containing protein 1 isoform A [Homo sapiens] 19.3 19.3 71% 1.6 100%
[truncated: 938 more rows]

## Sheet: S2B
Supplementary Table S2B
Candidate antigens selected by BLAST search for the PAP2 list of peptides
Accession Description Max score Total score Query coverage E value Max ident Links	Protein length(aa)	Number of matches to peptides	Initial score	Sum of overall scores	Final score	Major epitope score
NP_000046.1 cholinesterase precursor [Homo sapiens] 20.6 20.6 71% 0.55 80%
NP_000048.1 Bloom syndrome protein [Homo sapiens] 18.9 18.9 57% 1.2 100%
NP_000055.2 complement C3 precursor [Homo sapiens] 19.7 19.7 71% 0.77 100%
NP_000061.1 calpain-3 isoform a [Homo sapiens] 20.2 20.2 71% 0.93 100%
NP_000072.2 lysosomal-trafficking regulator [Homo sapiens] 19.3 19.3 100% 1.7 33%	3801	2	0.000526177
NP_000072.2 lysosomal-trafficking regulator [Homo sapiens] 21.0 21.0 71% 0.60 100%	3801
NP_000073.1 DNA excision repair protein ERCC-8 isoform 1 [Homo sapiens] 19.7 19.7 57% 1.1 100%
NP_000076.2 chloride channel protein ClC-Kb isoform 1 [Homo sapiens] 18.0 18.0 71% 1.9 80%
NP_000107.1 tafazzin isoform 1 [Homo sapiens] 19.3 19.3 57% 0.68 100%	292	2	0.00684932	403.6	1.38219
NP_000107.1 tafazzin isoform 1 [Homo sapiens] 19.3 19.3 57% 1.00 100%	292
NP_000123.1 coagulation factor VIII isoform a precursor [Homo sapiens] 20.2 20.2 57% 0.98 100%
NP_000128.1 fumarylacetoacetase [Homo sapiens] 19.7 19.7 71% 1.3 80%
NP_000129.3 fibrillin-1 precursor [Homo sapiens] 20.2 20.2 100% 0.87 71%
NP_000130.1 high affinity immunoglobulin epsilon receptor subunit beta isoform 1 [Homo sapiens] 18.5 18.5 57% 1.6 100%
NP_000143.2 lysosomal alpha-glucosidase preproprotein [Homo sapiens] >ref|NP_001073271.1| lysosomal alpha-glucosidase preproprotein [Homo sapiens] >ref|NP_001073272.1| lysosomal alpha-glucosidase preproprotein [Homo sapiens] 18.9 18.9 71% 1.8 80%
NP_000144.2 galactocerebrosidase isoform a precursor [Homo sapiens] 20.2 20.2 100% 0.56 71%
NP_000146.2 galactose-1-phosphate uridylyltransferase [Homo sapiens] 20.2 20.2 100% 0.68 67%
NP_000154.1 growth hormone receptor isoform 1 precursor [Homo sapiens] >ref|NP_001229329.1| growth hormone receptor isoform 1 precursor [Homo sapiens] >ref|NP_001229330.1| growth hormone receptor isoform 1 precursor [Homo sapiens] >ref|NP_001229331.1| growth hormone receptor isoform 1 precursor [Homo sapiens] >ref|NP_001229332.1| growth hormone receptor isoform 1 precursor [Homo sapiens] >ref|NP_…
NP_000160.1 alpha-galactosidase A precursor [Homo sapiens] 20.6 20.6 57% 0.41 100%
NP_000166.2 glucose-6-phosphate isomerase isoform 2 [Homo sapiens] 19.7 19.7 57% 0.95 100%
NP_000170.1 DNA mismatch repair protein Msh6 [Homo sapiens] 18.9 18.9 57% 1.4 100%	1360	2	0.00147059
NP_000170.1 DNA mismatch repair protein Msh6 [Homo sapiens] 18.9 18.9 57% 1.7 100%	1360
NP_000171.1 retinal guanylyl cyclase 1 [Homo sapiens] 25.2 25.2 85% 0.029 100%
NP_000182.2 hydroxymethylglutaryl-CoA lyase, mitochondrial isoform 1 precursor [Homo sapiens] 19.7 19.7 85% 1.4 83%
NP_000200.1 pancreas/duodenum homeobox protein 1 [Homo sapiens] 19.3 19.3 57% 0.68 100%
NP_000204.3 integrin beta-4 isoform 1 precursor [Homo sapiens] 20.6 20.6 71% 0.72 100%
NP_000205.1 protein jagged-1 precursor [Homo sapiens] 20.6 20.6 85% 0.61 75%
NP_000240.1 DNA mismatch repair protein Mlh1 isoform 1 [Homo sapiens] 19.3 19.3 85% 1.5 55%
NP_000242.1 DNA mismatch repair protein Msh2 isoform 1 [Homo sapiens] 18.5 18.5 71% 1.6 80%
NP_000244.2 microsomal triglyceride transfer protein large subunit precursor [Homo sapiens] 19.7 19.7 85% 1.3 83%
NP_000287.3 polycystin-1 isoform 2 precursor [Homo sapiens] 19.3 19.3 85% 1.8 67%
NP_000301.1 palmitoyl-protein thioesterase 1 isoform 1 precursor [Homo sapiens] 19.3 19.3 57% 1.7 100%
NP_000318.1 rod outer segment membrane protein 1 [Homo sapiens] 19.7 19.7 57% 1.1 100%
NP_000325.4 sodium channel protein type 4 subunit alpha [Homo sapiens] 21.0 21.0 57% 0.39 100%
NP_000329.2 solute carrier family 12 member 1 isoform A [Homo sapiens] 19.7 19.7 100% 1.2 71%
NP_000332.2 neutral and basic amino acid transport protein rBAT [Homo sapiens] 22.3 22.3 71% 0.16 80%
NP_000340.2 steroidogenic acute regulatory protein, mitochondrial [Homo sapiens] 18.9 18.9 57% 1.2 100%
NP_000375.2 apolipoprotein B-100 precursor [Homo sapiens] 19.3 35.6 85% 2.0 80%	4563	2	0.000438308
NP_000375.2 apolipoprotein B-100 precursor [Homo sapiens] 19.7 68.3 85% 1.5 100%	4563
NP_000377.1 bleomycin hydrolase [Homo sapiens] 19.3 19.3 85% 1.6 67%
NP_000386.1 cytokine receptor common subunit beta precursor [Homo sapiens] 21.0 32.7 71% 0.60 100%	897	2	0.00222965
NP_000386.1 cytokine receptor common subunit beta precursor [Homo sapiens] 24.8 37.8 100% 0.041 88%	897
NP_000388.2 cytochrome b-245 heavy chain [Homo sapiens] 18.9 18.9 71% 2.0 80%
NP_000396.2 ganglioside GM2 activator isoform 1 precursor [Homo sapiens] 21.0 21.0 100% 0.59 86%	193	2	0.0103627	1461.6	7.57306	1236.7
NP_000396.2 ganglioside GM2 activator isoform 1 precursor [Homo sapiens] 21.4 21.4 85% 0.45 83%	193
NP_000416.1 neural cell adhesion molecule L1 isoform 1 precursor [Homo sapiens] 19.3 19.3 57% 1.4 100%
NP_000430.3 neuroendocrine convertase 1 isoform 1 preproprotein [Homo sapiens] 24.4 24.4 85% 0.033 83%
NP_000435.3 phosphate-regulating neutral endopeptidase [Homo sapiens] 21.4 21.4 85% 0.33 83%
NP_000452.2 thyroid hormone receptor beta [Homo sapiens] >ref|NP_001121648.1| thyroid hormone receptor beta [Homo sapiens] >ref|NP_001121649.1| thyroid hormone receptor beta [Homo sapiens] >ref|NP_001239563.1| thyroid hormone receptor beta [Homo sapiens] 18.9 18.9 57% 1.0 100%
NP_000480.2 transcriptional regulator ATRX isoform 1 [Homo sapiens] 21.0 21.0 85% 0.65 83%
NP_000497.1 prothrombin preproprotein [Homo sapiens] 19.7 19.7 57% 1.1 100%
NP_000507.1 protein ALEX GNASL [Homo sapiens] 21.0 21.0 71% 0.51 100%
NP_000513.2 homeobox protein Hox-A13 [Homo sapiens] 20.6 20.6 71% 0.63 100%
NP_000519.2 lysosomal alpha-mannosidase isoform 1 precursor [Homo sapiens] 19.7 19.7 85% 0.82 83%
NP_000531.2 ryanodine receptor 1 isoform 1 [Homo sapiens] 19.3 35.2 100% 1.7 100%
NP_000543.2 von Willebrand factor preproprotein [Homo sapiens] 21.4 21.4 71% 0.33 100%	2813	2	0.000710985
NP_000543.2 von Willebrand factor preproprotein [Homo sapiens] 28.2 28.2 100% 0.002 100%	2813
NP_000556.1 interleukin-6 receptor subunit alpha isoform 1 precursor [Homo sapiens] 19.7 19.7 85% 1.2 71%
NP_000557.1 high affinity immunoglobulin gamma Fc receptor I precursor [Homo sapiens] 19.3 19.3 71% 2.0 80%
NP_000560.5 low affinity immunoglobulin gamma Fc region receptor III-A isoform a precursor [Homo sapiens] 19.3 19.3 100% 1.9 71%
NP_000561.3 low affinity immunoglobulin gamma Fc region receptor III-B isoform 2 precursor [Homo sapiens] 19.3 19.3 100% 1.9 71%
NP_000569.3 natural resistance-associated macrophage protein 1 [Homo sapiens] 22.3 22.3 85% 0.25 83%
NP_000578.2 complement component C7 precursor [Homo sapiens] 20.6 20.6 85% 0.61 71%
NP_000590.1 insulin-like growth factor-binding protein 5 precursor [Homo sapiens] 18.9 18.9 57% 1.0 100%
NP_000594.2 nitric oxide synthase, endothelial isoform 1 [Homo sapiens] 19.7 35.6 71% 1.6 100%	1203	2	0.00166251
NP_000594.2 nitric oxide synthase, endothelial isoform 1 [Homo sapiens] 20.2 36.5 71% 0.93 100%	1203
NP_000607.1 T-cell surface glycoprotein CD4 isoform 1 precursor [Homo sapiens] 19.3 19.3 85% 1.6 83%
NP_000618.3 latent-transforming growth factor beta-binding protein 1 isoform LTBP-1S precursor [Homo sapiens] 19.3 19.3 71% 2.0 100%
NP_000619.3 interleukin-10 receptor subunit beta precursor [Homo sapiens] 19.3 19.3 57% 1.3 100%		2	0.00615385	1026.7	3.15908
NP_000619.3 interleukin-10 receptor subunit beta precursor [Homo sapiens] 19.3 19.3 57% 1.6 100%	325
NP_000620.2 interferon alpha/beta receptor 1 precursor [Homo sapiens] 19.7 31.8 85% 1.6 100%
NP_000623.2 integrin alpha-M isoform 2 precursor [Homo sapiens] 19.3 19.3 71% 1.5 80%	1152	2	0.00173611
NP_000623.2 integrin alpha-M isoform 2 precursor [Homo sapiens] 19.3 19.3 71% 1.5 80%	1152
NP_000656.1 acetylcholinesterase isoform E4-E6 precursor [Homo sapiens] 18.9 18.9 71% 1.8 80%
NP_000659.2 alcohol dehydrogenase 1B [Homo sapiens] 19.7 19.7 71% 1.5 100%
NP_000660.1 alcohol dehydrogenase 1C [Homo sapiens] 19.7 19.7 71% 1.5 100%
NP_000710.5 voltage-dependent L-type calcium channel subunit alpha-1C isoform 18 [Homo sapiens] 19.3 19.3 100% 1.8 71%
NP_000712.2 voltage-dependent R-type calcium channel subunit alpha-1E isoform 3 [Homo sapiens] 18.9 18.9 57% 1.7 100%
NP_000715.2 voltage-dependent L-type calcium channel subunit beta-2 isoform 1 [Homo sapiens] 20.2 20.2 71% 0.80 100%
NP_000734.2 neuronal acetylcholine receptor subunit alpha-3 isoform 1 precursor [Homo sapiens] 19.3 19.3 57% 1.6 100%	505	4	0.00792079	1364.4	2.70178
NP_000734.2 neuronal acetylcholine receptor subunit alpha-3 isoform 1 precursor [Homo sapiens] 19.3 19.3 57% 1.8 100%	505
NP_000734.2 neuronal acetylcholine receptor subunit alpha-3 isoform 1 precursor [Homo sapiens] 19.3 19.3 57% 1.8 100%	505
NP_000734.2 neuronal acetylcholine receptor subunit alpha-3 isoform 1 precursor [Homo sapiens] 19.3 19.3 57% 2.0 100%	505
NP_000735.1 neuronal acetylcholine receptor subunit alpha-4 isoform 1 precursor [Homo sapiens] 21.4 21.4 71% 0.43 100%	627	2	0.00318979
NP_000735.1 neuronal acetylcholine receptor subunit alpha-4 isoform 1 precursor [Homo sapiens] 22.3 22.3 71% 0.18 100%	627
NP_000769.2 cytochrome P450 4A11 [Homo sapiens] 21.4 21.4 85% 0.33 83%
NP_000772.2 cholesterol side-chain cleavage enzyme, mitochondrial isoform a precursor [Homo sapiens] 18.9 18.9 85% 2.0 71%	621	4	0.00644122	1089	1.75362
NP_000772.2 cholesterol side-chain cleavage enzyme, mitochondrial isoform a precursor [Homo sapiens] 19.7 19.7 100% 1.1 57%	621
NP_000772.2 cholesterol side-chain cleavage enzyme, mitochondrial isoform a precursor [Homo sapiens] 20.2 20.2 100% 0.85 71%	621
NP_000772.2 cholesterol side-chain cleavage enzyme, mitochondrial isoform a precursor [Homo sapiens] 21.8 21.8 85% 0.34 83%	621
NP_000775.1 sterol 26-hydroxylase, mitochondrial precursor [Homo sapiens] 20.2 20.2 85% 1.0 83%
NP_000777.1 lanosterol 14-alpha demethylase isoform 1 precursor [Homo sapiens] 19.3 19.3 100% 1.6 57%
NP_000789.1 D(1B) dopamine receptor [Homo sapiens] 20.2 20.2 57% 0.38 100%
NP_000790.2 erythropoietin precursor [Homo sapiens] 20.6 20.6 71% 0.81 100%
NP_000822.2 glutamate receptor, ionotropic kainate 3 precursor [Homo sapiens] 19.3 19.3 71% 0.79 80%
NP_000825.2 glutamate [NMDA] receptor subunit epsilon-2 precursor [Homo sapiens] 19.3 19.3 57% 1.4 100%
NP_000827.2 glutamate [NMDA] receptor subunit epsilon-4 precursor [Homo sapiens] 20.2 36.1 85% 1.1 100%
NP_000832.1 metabotropic glutamate receptor 4 isoform 1 precursor [Homo sapiens] 19.3 19.3 57% 1.8 100%
NP_000859.1 5-hydroxytryptamine receptor 2C isoform a [Homo sapiens] >ref|NP_001243689.1| 5-hydroxytryptamine receptor 2C isoform a [Homo sapiens] 19.3 19.3 57% 1.3 100%
NP_000879.2 integrin beta-6 precursor [Homo sapiens] 19.7 19.7 71% 1.1 100%
NP_000881.3 G protein-activated inward rectifier potassium channel 4 [Homo sapiens] 18.9 18.9 100% 1.2 71%
NP_000902.3 delta-type opioid receptor [Homo sapiens] 18.9 18.9 57% 1.4 100%
NP_000905.3 mu-type opioid receptor isoform MOR-1 [Homo sapiens] 19.7 19.7 85% 1.1 67%	400	2	0.005
NP_000905.3 mu-type opioid receptor isoform MOR-1 [Homo sapiens] 23.1 23.1 100% 0.049 86%	400
NP_000909.2 protein disulfide-isomerase precursor [Homo sapiens] 19.3 38.6 71% 1.5 80%
NP_000913.2 cGMP-inhibited 3',5'-cyclic phosphodiesterase B [Homo sapiens] 18.9 18.9 57% 2.0 100%
NP_000924.3 1-phosphatidylinositol 4,5-bisphosphate phosphodiesterase beta-4 isoform a [Homo sapiens] 20.6 20.6 100% 0.68 86%
NP_000958.1 60S ribosomal protein L3 isoform a [Homo sapiens] 19.3 19.3 100% 1.9 86%
NP_001000.2 40S ribosomal protein S5 [Homo sapiens] 19.3 19.3 85% 1.7 83%
NP_001001521.1 UTP--glucose-1-phosphate uridylyltransferase isoform b [Homo sapiens] 19.7 19.7 57% 1.1 100%
NP_001001671.3 mitogen-activated protein kinase kinase kinase 15 [Homo sapiens] 19.3 19.3 85% 1.8 67%
NP_001001710.1 protein FAM166A [Homo sapiens] 18.9 18.9 100% 1.9 71%
NP_001001918.1 olfactory receptor 14C36 [Homo sapiens] 19.3 19.3 85% 2.0 83%
NP_001001921.1 olfactory receptor 5AS1 [Homo sapiens] 20.2 20.2 85% 0.99 83%
NP_001001938.1 uncharacterized protein C9orf47 isoform 1 precursor [Homo sapiens] 19.3 19.3 100% 1.7 71%
NP_001002030.1 ethylmalonyl-CoA decarboxylase isoform 1 [Homo sapiens] 21.4 21.4 71% 0.45 100%
NP_001002257.1 lysocardiolipin acyltransferase 1 isoform 2 [Homo sapiens] 18.9 18.9 57% 1.4 100%	376	6	0.0159574	1291.1	3.43378
NP_001002257.1 lysocardiolipin acyltransferase 1 isoform 2 [Homo sapiens] 20.2 20.2 85% 0.80 67%	376
NP_001002257.1 lysocardiolipin acyltransferase 1 isoform 2 [Homo sapiens] 20.2 20.2 85% 0.90 67%	376
NP_001002257.1 lysocardiolipin acyltransferase 1 isoform 2 [Homo sapiens] 20.6 20.6 100% 0.51 56%	376
NP_001002257.1 lysocardiolipin acyltransferase 1 isoform 2 [Homo sapiens] 20.6 20.6 85% 0.79 83%	376
NP_001002257.1 lysocardiolipin acyltransferase 1 isoform 2 [Homo sapiens] 21.4 33.1 100% 0.41 100%	376
NP_001002294.1 dimethylaniline monooxygenase [N-oxide-forming] 3 [Homo sapiens] >ref|NP_008825.4| dimethylaniline monooxygenase [N-oxide-forming] 3 [Homo sapiens] 18.9 18.9 57% 1.4 100%
NP_001002294.1 dimethylaniline monooxygenase [N-oxide-forming] 3 [Homo sapiens] >ref|NP_008825.4| dimethylaniline monooxygenase [N-oxide-forming] 3 [Homo sapiens] 19.3 19.3 71% 1.2 83%
NP_001002796.1 multiple C2 and transmembrane domain-containing protein 1 isoform S [Homo sapiens] 18.9 47.7 71% 2.0 100%
NP_001002901.1 Fc receptor-like B precursor [Homo sapiens] 19.3 19.3 57% 1.3 100%
NP_001003443.2 olfactory receptor 56A3 [Homo sapiens] 19.7 19.7 85% 1.4 86%
NP_001003690.1 MAD2L1-binding protein isoform 1 [Homo sapiens] 20.2 20.2 71% 0.91 100%
NP_001003713.1 ATP synthase subunit f, mitochondrial isoform 2b [Homo sapiens] 21.0 21.0 71% 0.57 100%
NP_001003714.1 ATP synthase subunit f, mitochondrial isoform 2c [Homo sapiens] 21.0 21.0 71% 0.53 100%
NP_001003811.1 testis-expressed sequence 11 protein isoform 1 [Homo sapiens] 20.6 20.6 57% 0.53 100%
NP_001003841.1 sodium-dependent neutral amino acid transporter B(0)AT1 [Homo sapiens] 18.0 18.0 71% 1.9 80%
NP_001004195.2 olfactory receptor 4F4 [Homo sapiens] 19.3 19.3 57% 0.68 100%	305	2	0.00655738	294.6	0.965902
NP_001004195.2 olfactory receptor 4F4 [Homo sapiens] 19.3 19.3 57% 1.00 100%	305
NP_001004340.2 high affinity immunoglobulin gamma Fc receptor IB isoform 2 precursor [Homo sapiens] 21.8 21.8 71% 0.31 100%
NP_001004342.3 tripartite motif-containing protein 67 [Homo sapiens] 18.9 18.9 85% 1.9 67%
NP_001004351.3 speedy protein E3 [Homo sapiens] 19.7 19.7 100% 1.5 60%
NP_001004426.1 85 kDa calcium-independent phospholipase A2 isoform b [Homo sapiens] >ref|NP_001186491.1| 85 kDa calcium-independent phospholipase A2 isoform b [Homo sapiens] 21.0 21.0 71% 0.46 100%
NP_001004451.1 olfactory receptor 1J1 [Homo sapiens] 21.0 21.0 71% 0.44 100%
NP_001004454.1 olfactory receptor 1L8 [Homo sapiens] 20.2 20.2 85% 0.75 83%
NP_001004457.1 olfactory receptor 1N2 [Homo sapiens] 20.2 20.2 71% 1.2 100%
NP_001004484.1 olfactory receptor 13D1 [Homo sapiens] 18.9 18.9 85% 1.9 83%
NP_001004692.1 olfactory receptor 2T12 [Homo sapiens] 20.2 20.2 71% 0.90 100%
NP_001004695.1 olfactory receptor 2T33 [Homo sapiens] 20.2 20.2 71% 0.90 100%
NP_001004712.1 olfactory receptor 4K14 [Homo sapiens] 19.3 19.3 85% 2.0 83%	310	2	0.00645161	571.5	1.84355
NP_001004712.1 olfactory receptor 4K14 [Homo sapiens] 20.2 20.2 100% 1.1 71%	310
NP_001004714.1 olfactory receptor 4K13 [Homo sapiens] 19.3 19.3 57% 1.3 100%
NP_001004717.1 olfactory receptor 4L1 [Homo sapiens] 19.3 19.3 57% 1.3 100%
NP_001004745.1 olfactory receptor 5T1 [Homo sapiens] 19.3 19.3 57% 1.5 100%
NP_001004748.1 olfactory receptor 51A2 [Homo sapiens] 18.5 18.5 71% 1.6 80%
NP_001004758.1 olfactory receptor 51S1 [Homo sapiens] 19.7 19.7 71% 1.6 100%	323	3	0.00928793	594.8	1.84149
NP_001004758.1 olfactory receptor 51S1 [Homo sapiens] 20.2 20.2 57% 0.68 100%	323
NP_001004758.1 olfactory receptor 51S1 [Homo sapiens] 20.2 20.2 57% 0.89 100%	323
NP_001004760.2 olfactory receptor 51V1 [Homo sapiens] 18.5 18.5 71% 1.8 80%
NP_001005167.1 olfactory receptor 52E6 [Homo sapiens] 21.0 21.0 71% 0.61 100%
NP_001005167.1 olfactory receptor 52E6 [Homo sapiens] 21.4 21.4 100% 0.47 58%
NP_001005168.1 olfactory receptor 52E8 [Homo sapiens] 21.0 21.0 71% 0.61 100%	317	2	0.00630915	1496.7	4.72145
NP_001005168.1 olfactory receptor 52E8 [Homo sapiens] 21.4 21.4 100% 0.48 58%	317
NP_001005187.1 olfactory receptor 6T1 [Homo sapiens] 22.3 22.3 100% 0.24 86%
NP_001005190.1 olfactory receptor 7A10 [Homo sapiens] 19.3 19.3 85% 2.0 83%
NP_001005191.1 olfactory receptor 7D4 [Homo sapiens] 19.3 19.3 85% 2.0 83%
NP_001005204.1 olfactory receptor 8U1 [Homo sapiens] 19.7 19.7 71% 1.2 100%
NP_001005240.1 olfactory receptor 4F17 [Homo sapiens] 19.3 19.3 57% 0.68 100%	305	2	0.00655738	317.2	1.04
NP_001005240.1 olfactory receptor 4F17 [Homo sapiens] 19.3 19.3 57% 1.00 100%	305
NP_001005329.1 olfactory receptor 51A4 [Homo sapiens] 18.5 18.5 71% 1.6 80%
NP_001005483.1 olfactory receptor 4K5 [Homo sapiens] 19.3 19.3 57% 1.3 100%
NP_001005484.1 olfactory receptor 4F5 [Homo sapiens] 19.3 19.3 57% 0.68 100%
NP_001005484.1 olfactory receptor 4F5 [Homo sapiens] 19.3 19.3 57% 1.00 100%
NP_001005486.1 olfactory receptor 4K15 [Homo sapiens] 19.3 19.3 57% 1.3 100%
NP_001005493.1 olfactory receptor 6C6 [Homo sapiens] 19.3 19.3 85% 2.0 83%
NP_001005494.1 olfactory receptor 6C4 [Homo sapiens] 20.2 20.2 71% 0.68 100%
NP_001005496.1 olfactory receptor 5D16 [Homo sapiens] 19.7 19.7 57% 1.1 100%
NP_001005497.1 olfactory receptor 6C75 [Homo sapiens] 19.7 19.7 71% 1.1 80%
NP_001005498.2 inactive rhomboid protein 2 isoform 2 [Homo sapiens] 19.3 36.5 85% 1.5 100%
NP_001005498.2 inactive rhomboid protein 2 isoform 2 [Homo sapiens] 19.7 19.7 85% 1.4 83%
NP_001005505.1 voltage-dependent calcium channel subunit alpha-2/delta-2 isoform a [Homo sapiens] 20.6 20.6 71% 0.84 100%
NP_001005522.1 olfactory receptor 2T8 [Homo sapiens] 20.2 20.2 71% 0.90 100%
NP_001005619.1 integrin beta-4 isoform 2 precursor [Homo sapiens] 20.6 20.6 71% 0.72 100%
NP_001005731.1 integrin beta-4 isoform 3 precursor [Homo sapiens] 20.6 20.6 71% 0.72 100%
NP_001006600.1 protein LAP2 isoform 7 [Homo sapiens] 20.2 20.2 85% 1.0 83%
NP_001006682.1 spindlin-2B [Homo sapiens] >ref|NP_001006683.1| spindlin-2B [Homo sapiens] >ref|NP_001006684.1| spindlin-2B [Homo sapiens] 19.3 19.3 57% 1.5 100%
NP_001007024.1 type II iodothyronine deiodinase isoform b [Homo sapiens] 19.3 19.3 71% 2.0 100%
NP_001007028.1 probable dolichyl pyrophosphate Glc1Man9GlcNAc2 alpha-1,3-glucosyltransferase isoform b [Homo sapiens] 20.6 20.6 57% 0.52 100%
NP_001007249.1 zinc finger protein 599 [Homo sapiens] 20.6 20.6 85% 0.64 83%
NP_001007472.2 transient receptor potential cation channel subfamily M member 3 isoform k [Homo sapiens] 24.0 24.0 71% 0.070 100%
NP_001007526.3 NACHT and WD repeat domain-containing protein 1 [Homo sapiens] 19.3 29.3 100% 2.0 83%
NP_001007541.2 cadherin-related family member 4 precursor [Homo sapiens] 20.2 20.2 85% 0.95 67%
NP_001008226.1 CCR4-NOT transcription complex subunit 4 isoform b [Homo sapiens] 19.3 19.3 85% 1.7 50%	572	2	0.0034965
NP_001008226.1 CCR4-NOT transcription complex subunit 4 isoform b [Homo sapiens] 21.0 21.0 57% 0.37 100%	572
NP_001008485.1 solute carrier family 41 member 3 isoform 1 [Homo sapiens] 18.9 18.9 85% 2.0 83%
NP_001008486.1 solute carrier family 41 member 3 isoform 3 [Homo sapiens] 18.9 18.9 85% 2.0 83%
NP_001008487.1 solute carrier family 41 member 3 isoform 4 [Homo sapiens] 18.9 18.9 85% 2.0 83%
NP_001008493.1 protein enabled homolog isoform a [Homo sapiens] 19.3 19.3 85% 1.7 83%
NP_001008503.2 mu-type opioid receptor isoform MOR-1O [Homo sapiens] 19.7 19.7 85% 1.1 67%	418	2	0.00478469
NP_001008503.2 mu-type opioid receptor isoform MOR-1O [Homo sapiens] 23.1 23.1 100% 0.049 86%	418
NP_001008504.2 mu-type opioid receptor isoform MOR-1A [Homo sapiens] 19.7 19.7 85% 1.1 67%	392	2	0.00510204
NP_001008504.2 mu-type opioid receptor isoform MOR-1A [Homo sapiens] 23.1 23.1 100% 0.049 86%	392
NP_001008505.2 mu-type opioid receptor isoform MOR-1X [Homo sapiens] 19.7 19.7 85% 1.1 67%	446	2	0.0044843
NP_001008505.2 mu-type opioid receptor isoform MOR-1X [Homo sapiens] 23.1 23.1 100% 0.049 86%	446
NP_001008660.1 phosphatidylinositol-binding clathrin assembly protein isoform 2 [Homo sapiens] 21.0 21.0 100% 0.53 71%
NP_001008693.2 cystatin-9 precursor [Homo sapiens] 18.9 18.9 57% 1.0 100%
NP_001008701.1 latrophilin-1 isoform 1 precursor [Homo sapiens] 19.7 19.7 71% 0.65 80%
NP_001008707.1 echinoderm microtubule-associated protein-like 1 isoform a [Homo sapiens] 18.9 18.9 71% 1.9 100%	834	2	0.00239808
NP_001008707.1 echinoderm microtubule-associated protein-like 1 isoform a [Homo sapiens] 20.2 20.2 85% 0.83 83%	834
NP_001008727.1 zinc finger protein 121 [Homo sapiens] 19.3 19.3 71% 2.0 100%
NP_001008910.1 serine/threonine-protein kinase 16 [Homo sapiens] 24.0 41.6 85% 0.071 100%
NP_001009185.1 long-chain-fatty-acid--CoA ligase 6 isoform b [Homo sapiens] 19.3 19.3 57% 1.6 100%	722	4	0.00554017
NP_001009185.1 long-chain-fatty-acid--CoA ligase 6 isoform b [Homo sapiens] 19.3 19.3 57% 1.8 100%	722
NP_001009185.1 long-chain-fatty-acid--CoA ligase 6 isoform b [Homo sapiens] 19.3 19.3 57% 2.0 100%	722
NP_001009185.1 long-chain-fatty-acid--CoA ligase 6 isoform b [Homo sapiens] 21.8 21.8 71% 0.30 100%	722
NP_001009811.2 5-azacytidine-induced protein 1 isoform b [Homo sapiens] 21.4 21.4 85% 0.45 100%
NP_001009813.1 homeobox protein Meis3 isoform 2 [Homo sapiens] 19.3 19.3 57% 1.5 100%
NP_001009905.1 UDP-GlcNAc:betaGal beta-1,3-N-acetylglucosaminyltransferase-like protein 1 [Homo sapiens] 18.9 18.9 57% 1.2 100%
NP_001009944.2 polycystin-1 isoform 1 precursor [Homo sapiens] 19.3 19.3 85% 1.8 67%
NP_001010845.1 acyl-coenzyme A synthetase ACSM2A, mitochondrial [Homo sapiens] 19.3 19.3 71% 1.9 100%
NP_001010848.2 pro-neuregulin-3, membrane-bound isoform isoform 1 [Homo sapiens] 19.3 19.3 57% 1.6 100%	696	4	0.00574713
NP_001010848.2 pro-neuregulin-3, membrane-bound isoform isoform 1 [Homo sapiens] 19.3 19.3 57% 2.0 100%	696
NP_001010848.2 pro-neuregulin-3, membrane-bound isoform isoform 1 [Homo sapiens] 19.3 33.9 57% 1.8 100%	696
NP_001010848.2 pro-neuregulin-3, membrane-bound isoform isoform 1 [Homo sapiens] 20.2 20.2 85% 0.97 83%	696
NP_001010851.1 zinc finger protein 766 [Homo sapiens] 18.9 18.9 100% 1.4 57%
NP_001010853.1 peptidase M20 domain-containing protein 2 [Homo sapiens] 18.9 33.9 71% 1.9 100%
NP_001010874.2 trans-2,3-enoyl-CoA reductase-like [Homo sapiens] 18.5 18.5 100% 1.3 71%
NP_001010892.1 radial spoke head protein 4 homolog A isoform 1 [Homo sapiens] 20.2 20.2 85% 0.92 83%
NP_001010895.1 RAD26L hypothetical protein [Homo sapiens] 22.7 22.7 85% 0.19 83%
NP_001010905.1 UPF0762 protein C6orf58 precursor [Homo sapiens] 18.9 18.9 85% 2.0 67%	330	3	0.00909091	1781.4	5.39818	1276.3
NP_001010905.1 UPF0762 protein C6orf58 precursor [Homo sapiens] 21.4 21.4 71% 0.37 100%	330
NP_001010905.1 UPF0762 protein C6orf58 precursor [Homo sapiens] 21.4 21.4 71% 0.42 100%	330
NP_001010915.2 3-hydroxyacyl-CoA dehydratase 4 [Homo sapiens] 20.2 20.2 100% 1.1 71%
NP_001010982.2 probable arylformamidase isoform 2 [Homo sapiens] 21.8 21.8 100% 0.24 71%
NP_001011552.2 sodium/hydrogen exchanger 4 precursor [Homo sapiens] 20.2 20.2 71% 1.2 100%
NP_001011554.1 solute carrier family 13 member 3 isoform b [Homo sapiens] 20.6 20.6 71% 0.74 100%
NP_001011700.2 mitochondrial coiled-coil domain protein 1 precursor [Homo sapiens] 19.7 19.7 85% 1.4 83%	119	3	0.0252101	1414.3	11.8849	1350.5
NP_001011700.2 mitochondrial coiled-coil domain protein 1 precursor [Homo sapiens] 20.6 20.6 71% 0.83 100%	119
NP_001011700.2 mitochondrial coiled-coil domain protein 1 precursor [Homo sapiens] 20.6 38.2 100% 0.75 71%	119
NP_001011720.1 XK-related protein 9 [Homo sapiens] 21.4 21.4 71% 0.41 100%
NP_001012276.1 PRAME family member 8 [Homo sapiens] 22.3 22.3 100% 0.23 86%
NP_001012277.1 PRAME family member 7 [Homo sapiens] 22.3 22.3 100% 0.23 86%
NP_001012301.1 arylsulfatase I precursor [Homo sapiens] 24.0 24.0 71% 0.069 100%
NP_001012660.1 GRAM domain-containing protein 2 [Homo sapiens] 19.7 19.7 85% 0.93 67%
NP_001012733.2 putative uncharacterized protein C9orf106 [Homo sapiens] 19.3 19.3 57% 0.99 100%	232	4	0.0172414	911	3.92672
NP_001012733.2 putative uncharacterized protein C9orf106 [Homo sapiens] 19.7 19.7 71% 0.50 63%	232
NP_001012733.2 putative uncharacterized protein C9orf106 [Homo sapiens] 20.2 20.2 85% 1.1 83%	232
NP_001012733.2 putative uncharacterized protein C9orf106 [Homo sapiens] 21.0 21.0 71% 0.57 100%	232
NP_001012777.1 cytoplasmic tRNA 2-thiolation protein 2 isoform 1 [Homo sapiens] 19.7 19.7 85% 1.5 67%
NP_001012780.1 cytoplasmic tRNA 2-thiolation protein 2 isoform 2 [Homo sapiens] 19.7 19.7 85% 1.5 67%
NP_001012976.1 disrupted in schizophrenia 1 protein isoform Es [Homo sapiens] 19.3 19.3 71% 1.6 80%
NP_001013374.1 olfactory receptor 8U8 [Homo sapiens] 19.7 19.7 71% 1.2 100%
NP_001013663.1 transmembrane protein 82 [Homo sapiens] 20.6 20.6 71% 0.82 100%
NP_001013679.2 GDP-D-glucose phosphorylase 1 [Homo sapiens] 20.2 20.2 71% 1.2 100%
NP_001013714.3 PRAME family member 3 [Homo sapiens] 19.3 19.3 57% 0.69 100%	481	2	0.004158
NP_001013714.3 PRAME family member 3 [Homo sapiens] 19.3 19.3 57% 1.0 100%	481
NP_001013860.1 leucine-rich repeat-containing protein 16C [Homo sapiens] 21.4 21.4 71% 0.33 100%
NP_001013860.1 leucine-rich repeat-containing protein 16C [Homo sapiens] 24.8 24.8 85% 0.029 100%
NP_001014433.1 protein CutA isoform 1 [Homo sapiens] 19.7 19.7 57% 1.3 100%
NP_001014437.1 cysteine--tRNA ligase, cytoplasmic isoform c [Homo sapiens] 19.3 19.3 71% 1.9 100%
NP_001014830.1 putative uncharacterized protein C14orf183 [Homo sapiens] 19.3 19.3 71% 2.0 80%
NP_001014834.1 serine/threonine-protein kinase PAK 4 isoform 2 [Homo sapiens] >ref|NP_001014835.1| serine/threonine-protein kinase PAK 4 isoform 2 [Homo sapiens] 20.6 20.6 71% 0.52 100%
NP_001014840.1 protein CutA isoform 3 precursor [Homo sapiens] 19.7 19.7 57% 1.3 100%
NP_001017373.2 sterile alpha motif domain-containing protein 3 [Homo sapiens] >ref|NP_001245204.1| sterile alpha motif domain-containing protein 3 [Homo sapiens] 18.9 18.9 85% 1.8 67%
NP_001017523.1 ankyrin repeat and BTB/POZ domain-containing protein BTBD11 isoform b [Homo sapiens] 18.5 18.5 57% 1.7 100%
NP_001017526.1 rho GTPase-activating protein 8 isoform 1 [Homo sapiens] 19.7 19.7 57% 0.74 100%
NP_001017969.2 uncharacterized protein KIAA2026 [Homo sapiens] 19.7 19.7 57% 0.96 100%
NP_001017975.3 probable ATP-dependent DNA helicase HFM1 [Homo sapiens] 19.7 19.7 85% 1.1 83%
NP_001017977.1 DDB1- and CUL4-associated factor 6 isoform b [Homo sapiens] 20.2 20.2 71% 0.81 80%
NP_001017986.1 high affinity immunoglobulin gamma Fc receptor IB isoform 1 precursor [Homo sapiens] 21.8 21.8 71% 0.31 100%
NP_001017995.1 SH3 and PX domain-containing protein 2B [Homo sapiens] 21.4 21.4 85% 0.46 46%
NP_001018066.1 very low-density lipoprotein receptor isoform b precursor [Homo sapiens] 21.0 33.5 100% 0.62 83%
NP_001018082.1 ankyrin repeat and BTB/POZ domain-containing protein BTBD11 isoform a [Homo sapiens] 18.5 18.5 57% 1.7 100%
NP_001018121.1 podocalyxin isoform 1 precursor [Homo sapiens] 19.7 19.7 71% 1.3 100%
NP_001018238.1 HCLS1-associated protein X-1 isoform b [Homo sapiens] 20.6 20.6 71% 0.82 100%
NP_001019851.1 F-box only protein 48 [Homo sapiens] 18.0 18.0 57% 1.9 100%
NP_001020014.1 trinucleotide repeat-containing gene 6B protein isoform 3 [Homo sapiens] 18.0 18.0 57% 1.9 100%
NP_001020278.1 double-stranded RNA-specific adenosine deaminase isoform d [Homo sapiens] >ref|NP_001180424.1| double-stranded RNA-specific adenosine deaminase isoform d [Homo sapiens] 18.9 18.9 57% 1.0 100%
NP_001020413.1 interleukin-1 receptor-associated kinase 1 isoform 2 [Homo sapiens] 18.9 18.9 57% 1.2 100%	682	2	0.00293255
NP_001020413.1 interleukin-1 receptor-associated kinase 1 isoform 2 [Homo sapiens] 22.7 22.7 100% 0.16 75%	682
NP_001020414.1 interleukin-1 receptor-associated kinase 1 isoform 3 [Homo sapiens] 18.9 18.9 57% 1.2 100%	633	2	0.00315956
NP_001020414.1 interleukin-1 receptor-associated kinase 1 isoform 3 [Homo sapiens] 22.7 22.7 100% 0.16 75%	633
NP_001020461.1 developmental pluripotency-associated 5 protein [Homo sapiens] 20.6 36.1 85% 0.67 100%
NP_001025053.1 AT-hook DNA-binding motif-containing protein 1 [Homo sapiens] 19.7 19.7 57% 1.2 100%
NP_001025058.1 hairy and enhancer of split-related protein HELT [Homo sapiens] 19.3 19.3 57% 0.68 100%
NP_001025186.1 melanopsin isoform 2 [Homo sapiens] 20.2 20.2 57% 0.69 100%	489	2	0.00408998
NP_001025186.1 melanopsin isoform 2 [Homo sapiens] 20.2 20.2 57% 0.89 100%	489
NP_001026835.1 zinc finger protein 816 [Homo sapiens] >ref|NP_001189385.1| zinc finger protein 816 [Homo sapiens] >ref|NP_001189386.1| zinc finger protein 816 [Homo sapiens] 20.2 20.2 71% 0.80 100%
NP_001026872.2 semaphorin-5B isoform 1 [Homo sapiens] >ref|NP_001243275.1| semaphorin-5B isoform 1 [Homo sapiens] 18.9 18.9 71% 1.4 80%
NP_001026891.2 zinc finger protein 613 isoform 1 [Homo sapiens] 20.6 74.7 85% 0.64 83%
NP_001026892.1 alpha-tubulin N-acetyltransferase isoform 1 precursor [Homo sapiens] 18.9 18.9 57% 1.7 100%
NP_001026895.2 probable ATP-dependent RNA helicase DDX59 [Homo sapiens] 20.2 20.2 85% 0.90 83%
NP_001026910.1 glycoprotein endo-alpha-1,2-mannosidase-like protein isoform 1 precursor [Homo sapiens] 19.7 19.7 57% 1.1 100%
NP_001026971.1 LIM domain kinase 2 isoform 1 [Homo sapiens] 19.3 19.3 57% 0.69 100%
NP_001027460.1 UDP-galactose translocator isoform b [Homo sapiens] 19.3 19.3 57% 1.7 100%	242	2	0.00826446	417.7	1.72603
NP_001027460.1 UDP-galactose translocator isoform b [Homo sapiens] 19.3 19.3 57% 1.7 100%	242
NP_001027563.1 leucine carboxyl methyltransferase 1 isoform b [Homo sapiens] 19.3 19.3 57% 1.7 100%
NP_001028219.1 nephronectin isoform B precursor [Homo sapiens] 19.3 19.3 71% 1.8 100%
NP_001028226.1 aryl-hydrocarbon-interacting protein-like 1 isoform 2 [Homo sapiens] 21.8 21.8 71% 0.23 100%
NP_001028755.2 acyl-coenzyme A thioesterase 9, mitochondrial isoform b precursor [Homo sapiens] 20.2 20.2 85% 0.89 67%
NP_001029025.1 60S ribosomal protein L3 isoform b [Homo sapiens] 19.3 19.3 100% 1.9 86%
NP_001030300.2 ral guanine nucleotide dissociation stimulator-like 3 isoform 2 [Homo sapiens] 19.7 19.7 71% 1.6 100%
NP_001030584.1 cytosolic carboxypeptidase-like protein 5 isoform 3 [Homo sapiens] 20.2 38.6 100% 0.92 100%
NP_001032221.1 centrobin isoform beta [Homo sapiens] 20.2 20.2 85% 1.1 83%
NP_001032238.1 acyl-coenzyme A thioesterase 1 [Homo sapiens] 21.0 37.8 71% 0.44 100%
NP_001032240.1 protein FAM220A [Homo sapiens] 19.3 19.3 57% 1.6 100%	259	2	0.00772201	673.6	2.60077
NP_001032240.1 STAT3-interacting protein as a repressor [Homo sapiens] 19.3 19.3 57% 1.3 100%	259
NP_001032248.1 acyl-coenzyme A thioesterase 9, mitochondrial isoform a precursor [Homo sapiens] 20.2 20.2 85% 0.89 67%
NP_001032309.2 zinc finger protein 829 isoform 2 [Homo sapiens] 19.3 52.4 85% 1.6 83%
NP_001032412.2 peroxisomal proliferator-activated receptor A-interacting complex 285 kDa protein isoform 1 [Homo sapiens] 20.6 31.4 85% 0.85 100%
NP_001032587.1 beta-defensin 112 [Homo sapiens] 19.7 19.7 71% 0.91 80%
NP_001032624.1 sex comb on midleg-like protein 1 isoform c [Homo sapiens] >ref|NP_001032625.1| sex comb on midleg-like protein 1 isoform c [Homo sapiens] 20.2 20.2 71% 0.41 100%
NP_001032629.1 sex comb on midleg-like protein 1 isoform a [Homo sapiens] 20.2 20.2 71% 0.41 100%
NP_001034.1 sodium-dependent noradrenaline transporter isoform 2 [Homo sapiens] >ref|NP_001165972.1| sodium-dependent noradrenaline transporter isoform 2 [Homo sapiens] 18.9 18.9 100% 1.8 56%	617	5	0.00810373	1694.6	2.74652
NP_001034.1 sodium-dependent noradrenaline transporter isoform 2 [Homo sapiens] >ref|NP_001165972.1| sodium-dependent noradrenaline transporter isoform 2 [Homo sapiens] 18.9 18.9 57% 2.0 100%	617
NP_001034.1 sodium-dependent noradrenaline transporter isoform 2 [Homo sapiens] >ref|NP_001165972.1| sodium-dependent noradrenaline transporter isoform 2 [Homo sapiens] 19.3 19.3 57% 1.7 100%	617
NP_001034.1 sodium-dependent noradrenaline transporter isoform 2 [Homo sapiens] >ref|NP_001165972.1| sodium-dependent noradrenaline transporter isoform 2 [Homo sapiens] 19.3 19.3 85% 1.6 67%	617
NP_001034.1 sodium-dependent noradrenaline transporter isoform 2 [Homo sapiens] >ref|NP_001165972.1| sodium-dependent noradrenaline transporter isoform 2 [Homo sapiens] 21.8 21.8 71% 0.28 100%	617
NP_001034118.1 leucine-rich repeat and transmembrane domain-containing protein 2 precursor [Homo sapiens] >ref|NP_001157397.1| leucine-rich repeat and transmembrane domain-containing protein 2 precursor [Homo sapiens] >ref|NP_001157398.1| leucine-rich repeat and transmembrane domain-containing protein 2 precursor [Homo sapiens] 20.2 20.2 71% 1.0 100%	370	2	0.00540541
NP_001034118.1 leucine-rich repeat and transmembrane domain-containing protein 2 precursor [Homo sapiens] >ref|NP_001157397.1| leucine-rich repeat and transmembrane domain-containing protein 2 precursor [Homo sapiens] >ref|NP_001157398.1| leucine-rich repeat and transmembrane domain-containing protein 2 precursor [Homo sapiens] 20.2 20.2 71% 1.0 100%	370
NP_001034267.1 ATP synthase subunit f, mitochondrial isoform 2d [Homo sapiens] 21.0 21.0 71% 0.52 100%
NP_001034449.1 zinc finger and BTB domain-containing protein 7C [Homo sapiens] 19.3 19.3 57% 1.7 100%	619	2	0.00323102
NP_001034449.1 zinc finger and BTB domain-containing protein 7C [Homo sapiens] 19.3 19.3 57% 1.7 100%	619
NP_001034669.1 microtubule-associated protein 9 [Homo sapiens] 19.7 19.7 85% 1.6 60%
NP_001034679.2 probable ubiquitin carboxyl-terminal hydrolase FAF-X isoform 3 [Homo sapiens] 19.3 19.3 71% 1.4 100%
NP_001034680.2 probable ubiquitin carboxyl-terminal hydrolase FAF-X isoform 4 [Homo sapiens] 19.3 19.3 71% 1.4 100%
NP_001034706.1 probable palmitoyltransferase ZDHHC19 [Homo sapiens] 21.4 21.4 71% 0.37 100%
NP_001034796.1 serologically defined colon cancer antigen 3 isoform 1 [Homo sapiens] 19.3 19.3 85% 2.0 83%	435	2	0.0045977
NP_001034796.1 serologically defined colon cancer antigen 3 isoform 1 [Homo sapiens] 20.2 20.2 71% 1.0 100%	435
NP_001034797.1 serologically defined colon cancer antigen 3 isoform 3 [Homo sapiens] 19.3 19.3 85% 2.0 83%	362	2	0.00552486
NP_001034797.1 serologically defined colon cancer antigen 3 isoform 3 [Homo sapiens] 20.2 20.2 71% 1.0 100%	362
NP_001034841.3 solute carrier family 22 member 10 [Homo sapiens] 18.9 33.9 71% 2.0 100%
NP_001034994.1 putative uncharacterized protein C15orf56 [Homo sapiens] 19.3 19.3 85% 1.7 67%
NP_001035.1 sodium-dependent dopamine transporter [Homo sapiens] 19.3 19.3 57% 1.5 100%
NP_001035088.2 protein FAM83G [Homo sapiens] 19.3 19.3 71% 1.7 80%
NP_001035089.1 afadin isoform 2 [Homo sapiens] 18.9 18.9 57% 1.2 100%
NP_001035207.1 arf-GAP with Rho-GAP domain, ANK repeat and PH domain-containing protein 1 isoform c [Homo sapiens] 19.7 19.7 57% 0.96 100%
NP_001035225.1 actin-related protein 3B isoform 2 [Homo sapiens] 19.7 19.7 71% 1.5 100%
NP_001035233.1 sodium channel protein type 2 subunit alpha isoform 2 [Homo sapiens] 20.6 20.6 57% 0.81 100%
NP_001035249.1 testican-3 isoform 1 precursor [Homo sapiens] 19.7 19.7 71% 1.1 80%
NP_001035350.2 serine/threonine-protein kinase DCLK2 isoform a [Homo sapiens] 18.9 18.9 71% 1.7 80%
NP_001035351.4 serine/threonine-protein kinase DCLK2 isoform b [Homo sapiens] 18.9 18.9 71% 1.7 80%
NP_001035362.3 ADAMTS-like protein 1 isoform 4 precursor [Homo sapiens] 19.7 36.9 85% 1.6 83%
NP_001035522.1 zinc finger CW-type PWWP domain protein 2 [Homo sapiens] 20.2 20.2 57% 0.73 100%
NP_001035548.1 endoplasmic reticulum aminopeptidase 1 isoform b precursor [Homo sapiens] >ref|NP_001185470.1| endoplasmic reticulum aminopeptidase 1 isoform b precursor [Homo sapiens] 19.3 19.3 57% 0.69 100%
NP_001035755.1 metalloreductase STEAP2 isoform a [Homo sapiens] >ref|NP_694544.2| metalloreductase STEAP2 isoform a [Homo sapiens] >ref|NP_001231873.1| metalloreductase STEAP2 isoform a [Homo sapiens] 19.3 19.3 57% 1.7 100%	490	2	0.00408163
NP_001035755.1 metalloreductase STEAP2 isoform a [Homo sapiens] >ref|NP_694544.2| metalloreductase STEAP2 isoform a [Homo sapiens] >ref|NP_001231873.1| metalloreductase STEAP2 isoform a [Homo sapiens] 19.3 19.3 57% 1.7 100%	490
NP_001035756.1 metalloreductase STEAP2 isoform b [Homo sapiens] >ref|NP_001231874.1| metalloreductase STEAP2 isoform b [Homo sapiens] 19.3 19.3 57% 1.7 100%	454	2	0.00440529
NP_001035756.1 metalloreductase STEAP2 isoform b [Homo sapiens] >ref|NP_001231874.1| metalloreductase STEAP2 isoform b [Homo sapiens] 19.3 19.3 57% 1.7 100%	454
NP_001035844.1 prolyl endopeptidase-like isoform 2 [Homo sapiens] 22.3 22.3 85% 0.20 83%	665	2	0.00300752
NP_001035844.1 prolyl endopeptidase-like isoform 2 [Homo sapiens] 23.1 23.1 100% 0.13 86%	665
NP_001035863.1 centrosomal protein of 170 kDa isoform beta [Homo sapiens] 20.2 20.2 57% 0.70 100%	1486	3	0.00201884
NP_001035863.1 centrosomal protein of 170 kDa isoform beta [Homo sapiens] 20.2 20.2 57% 0.90 100%	1486
NP_001035863.1 centrosomal protein of 170 kDa isoform beta [Homo sapiens] 20.2 20.2 85% 0.97 83%	1486
NP_001035864.1 centrosomal protein of 170 kDa isoform gamma [Homo sapiens] 20.2 20.2 57% 0.70 100%	1460	3	0.00205479
NP_001035864.1 centrosomal protein of 170 kDa isoform gamma [Homo sapiens] 20.2 20.2 57% 0.90 100%	1460
NP_001035864.1 centrosomal protein of 170 kDa isoform gamma [Homo sapiens] 20.2 20.2 85% 0.97 83%	1460
NP_001035917.1 serine/threonine-protein kinase MST4 isoform 3 [Homo sapiens] 19.7 19.7 85% 1.1 83%
NP_001035918.1 serine/threonine-protein kinase MST4 isoform 2 [Homo sapiens] 19.7 19.7 85% 1.1 83%
NP_001035938.1 acyl-CoA-binding domain-containing protein 5 isoform 2 [Homo sapiens] 20.2 20.2 57% 0.69 100%
NP_001035938.1 acyl-CoA-binding domain-containing protein 5 isoform 2 [Homo sapiens] 20.2 20.2 57% 0.89 100%
NP_001035959.1 solute carrier family 12 member 6 isoform c [Homo sapiens] >ref|NP_001035960.1| solute carrier family 12 member 6 isoform c [Homo sapiens] 18.5 18.5 71% 1.3 80%
NP_001035961.1 solute carrier family 12 member 6 isoform d [Homo sapiens] 18.5 18.5 71% 1.3 80%
NP_001035962.1 solute carrier family 12 member 6 isoform e [Homo sapiens] 18.5 18.5 71% 1.3 80%
NP_001036002.1 sodium/hydrogen exchanger 6 isoform a precursor [Homo sapiens] 20.6 20.6 71% 0.84 100%
NP_001036014.1 kinetochore-associated protein NSL1 homolog isoform 2 [Homo sapiens] 19.3 19.3 71% 1.5 80%
NP_001036054.1 transmembrane protein 8B isoform a [Homo sapiens] >ref|NP_001036055.1| transmembrane protein 8B isoform a [Homo sapiens] 19.3 19.3 71% 1.4 100%
NP_001036054.1 transmembrane protein 8B isoform a [Homo sapiens] >ref|NP_001036055.1| transmembrane protein 8B isoform a [Homo sapiens] 19.7 19.7 71% 1.6 100%
NP_001036059.1 protection of telomeres protein 1 isoform 4 [Homo sapiens] 19.7 19.7 71% 1.2 100%
NP_001036068.1 lysine-specific demethylase 5A [Homo sapiens] 20.6 20.6 100% 0.80 86%
NP_001036188.1 ryanodine receptor 1 isoform 2 [Homo sapiens] 19.3 35.2 100% 1.7 100%
NP_001037.1 solute carrier family 12 member 2 isoform 1 [Homo sapiens] 19.7 19.7 100% 1.2 71%
NP_001038945.1 PRAME family member 16 [Homo sapiens] 19.3 19.3 85% 2.0 83%
NP_001041.1 somatostatin receptor type 2 [Homo sapiens] 18.5 18.5 57% 1.7 100%
NP_001041690.2 dysbindin domain-containing protein 2 isoform c [Homo sapiens] 18.9 18.9 100% 2.0 57%
NP_001041691.2 dysbindin domain-containing protein 2 isoform d [Homo sapiens] 18.9 18.9 100% 2.0 57%
NP_001042.1 somatostatin receptor type 3 [Homo sapiens] 20.2 20.2 57% 0.38 100%
NP_001047.1 sulfotransferase 1C2 isoform a [Homo sapiens] 20.2 20.2 85% 1.2 75%
NP_001048.2 substance-K receptor [Homo sapiens] 19.3 19.3 100% 1.9 57%	398	5	0.0125628	1253.3	3.14899
NP_001048.2 substance-K receptor [Homo sapiens] 19.3 19.3 57% 1.8 100%	398
NP_001048.2 substance-K receptor [Homo sapiens] 19.3 19.3 57% 1.8 100%	398
NP_001048.2 substance-K receptor [Homo sapiens] 21.0 21.0 85% 0.49 83%	398
NP_001048.2 substance-K receptor [Homo sapiens] 29.1 29.1 100% 0.002 100%	398
NP_001049.1 substance-P receptor isoform long [Homo sapiens] 19.3 19.3 85% 1.8 67%	407	2	0.004914
NP_001049.1 substance-P receptor isoform long [Homo sapiens] 19.3 19.3 85% 2.0 67%	407
NP_001050.1 neuromedin-K receptor [Homo sapiens] 18.5 18.5 85% 1.9 83%	465	5	0.0107527	1293.4	2.78151
NP_001050.1 neuromedin-K receptor [Homo sapiens] 19.3 19.3 85% 1.9 83%	465
NP_001050.1 neuromedin-K receptor [Homo sapiens] 20.6 20.6 85% 0.67 83%	465
NP_001050.1 neuromedin-K receptor [Homo sapiens] 21.8 21.8 85% 0.29 83%	465
NP_001050.1 neuromedin-K receptor [Homo sapiens] 21.8 34.4 85% 0.32 83%
NP_001070249.1 zinc finger protein 391 [Homo sapiens] 20.6 57.9 85% 0.63 83%
NP_001070254.1 glutamine and serine-rich protein 1 [Homo sapiens] 20.2 20.2 85% 0.57 83%	1735	2	0.00115274
NP_001070254.1 glutamine and serine-rich protein 1 [Homo sapiens] 24.4 24.4 85% 0.036 100%	1735
NP_001070671.1 sentrin-specific protease 7 isoform 2 [Homo sapiens] 20.6 20.6 100% 0.85 75%
NP_001070706.1 signal peptide peptidase-like 2B isoform 3 precursor [Homo sapiens] 18.9 18.9 57% 2.0 100%
NP_001070956.1 protein ALEX isoform f [Homo sapiens] 21.0 21.0 71% 0.51 100%
NP_001070957.1 protein ALEX isoform g [Homo sapiens] 21.0 21.0 71% 0.51 100%
NP_001071121.1 T-box transcription factor TBX20 isoform 1 [Homo sapiens] 20.6 35.6 100% 0.74 100%
NP_001071174.1 epithelial cell-transforming sequence 2 oncogene-like [Homo sapiens] >ref|NP_001181966.1| epithelial cell-transforming sequence 2 oncogene-like [Homo sapiens] 21.4 21.4 71% 0.37 100%
NP_001072113.1 cell division cycle protein 16 homolog [Homo sapiens] >ref|NP_003894.3| cell division cycle protein 16 homolog [Homo sapiens] 20.2 20.2 100% 0.89 67%	620	2	0.00322581
NP_001072113.1 cell division cycle protein 16 homolog [Homo sapiens] >ref|NP_003894.3| cell division cycle protein 16 homolog [Homo sapiens] 20.2 20.2 100% 0.89 67%	620
NP_001073001.1 cytoplasmic polyadenylation element-binding protein 1 isoform 2 [Homo sapiens] 23.1 23.1 71% 0.087 100%
NP_001073002.1 cytoplasmic polyadenylation element-binding protein 1 isoform 3 [Homo sapiens] >ref|NP_001073003.1| cytoplasmic polyadenylation element-binding protein 1 isoform 3 [Homo sapiens] 23.1 23.1 71% 0.087 100%
NP_001073339.1 huntingtin-associated protein 1 isoform 3 [Homo sapiens] 20.6 20.6 85% 0.87 86%
NP_001073340.1 huntingtin-associated protein 1 isoform 4 [Homo sapiens] 20.6 20.6 85% 0.87 86%
NP_001073375.1 zinc finger protein 331 [Homo sapiens] >ref|NP_001073376.1| zinc finger protein 331 [Homo sapiens] >ref|NP_061025.5| zinc finger protein 331 [Homo sapiens] >ref|NP_001240728.1| zinc finger protein 331 [Homo sapiens] >ref|NP_001240729.1| zinc finger protein 331 [Homo sapiens] >ref|NP_001240730.1| zinc finger protein 331 [Homo sapiens] >ref|NP_001240727.1| zinc finger protein 331 [Ho…
NP_001073626.1 rho GTPase-activating protein 9 isoform 2 [Homo sapiens] 20.6 39.9 85% 0.84 80%
NP_001073863.1 uncharacterized protein KIAA0146 [Homo sapiens] 19.3 19.3 57% 1.7 100%
NP_001073863.1 uncharacterized protein KIAA0146 [Homo sapiens] 19.3 19.3 57% 1.7 100%
NP_001073876.2 beta-galactosidase-1-like protein 3 [Homo sapiens] 20.6 20.6 71% 0.83 100%
NP_001073877.2 prospero homeobox protein 2 isoform 2 [Homo sapiens] 19.3 19.3 57% 0.69 100%
NP_001073879.2 F-box only protein 41 [Homo sapiens] 19.3 19.3 71% 1.6 100%
NP_001073879.2 F-box only protein 41 [Homo sapiens] 19.3 19.3 71% 1.6 100%
NP_001073882.3 homeobox protein NOBOX [Homo sapiens] 20.2 20.2 71% 1.1 100%	691	2	0.00289436
NP_001073882.3 homeobox protein NOBOX [Homo sapiens] 20.2 36.9 85% 1.1 100%	691
NP_001073892.2 glutamate receptor-interacting protein 2 [Homo sapiens] 19.3 19.3 71% 1.8 80%	1140	2	0.00175439
NP_001073892.2 glutamate receptor-interacting protein 2 [Homo sapiens] 20.6 20.6 71% 0.72 100%	1140
NP_001073893.1 lysine-specific demethylase 6B [Homo sapiens] 21.0 21.0 71% 0.52 100%
NP_001073903.1 serine/threonine-protein kinase LMTK3 [Homo sapiens] 19.3 19.3 57% 0.70 100%	1489	2	0.00134318
NP_001073903.1 serine/threonine-protein kinase LMTK3 [Homo sapiens] 22.3 22.3 71% 0.20 100%	1489
NP_001073904.1 WASP homolog-associated protein with actin, membranes and microtubules [Homo sapiens] 18.9 18.9 57% 1.2 100%	809	2	0.00247219
NP_001073904.1 WASP homolog-associated protein with actin, membranes and microtubules [Homo sapiens] 20.6 20.6 85% 0.84 83%	809
NP_001073913.1 immunoglobulin superfamily member 5 [Homo sapiens] 18.5 18.5 85% 1.4 83%	407	4	0.00982801	1264.5	3.10688
NP_001073913.1 immunoglobulin superfamily member 5 [Homo sapiens] 19.7 35.2 85% 1.5 100%	407
NP_001073913.1 immunoglobulin superfamily member 5 [Homo sapiens] 21.4 21.4 100% 0.44 71%	407
NP_001073913.1 immunoglobulin superfamily member 5 [Homo sapiens] 21.8 21.8 100% 0.27 86%	407
NP_001073917.2 ephrin type-A receptor 6 isoform a [Homo sapiens] 19.7 19.7 71% 1.2 100%
NP_001073918.2 DNA2-like helicase [Homo sapiens] 18.0 18.0 57% 1.9 100%
NP_001073923.1 acyl-coenzyme A synthetase ACSM4, mitochondrial precursor [Homo sapiens] 19.3 19.3 71% 1.9 100%
NP_001073943.1 uncharacterized protein C2orf78 [Homo sapiens] 19.3 19.3 71% 1.9 100%
NP_001073948.2 rho-guanine nucleotide exchange factor isoform 1 [Homo sapiens] 22.3 31.8 100% 0.35 100%
NP_001073950.1 ubiquitin carboxyl-terminal hydrolase 45 [Homo sapiens] 20.2 20.2 85% 0.87 83%
NP_001073956.2 embryonic polyadenylate-binding protein 2 [Homo sapiens] 19.3 19.3 57% 0.68 100%	278	2	0.00719424	363.5	1.30755
NP_001073956.2 embryonic polyadenylate-binding protein 2 [Homo sapiens] 26.5 26.5 85% 0.005 100%
NP_001073962.1 zinc finger protein 823 [Homo sapiens] 18.9 18.9 57% 1.1 100%
NP_001073964.2 trinucleotide repeat-containing gene 18 protein [Homo sapiens] 19.7 19.7 85% 1.2 83%
NP_001073979.3 methyltransferase-like protein 23 isoform 1 [Homo sapiens] >ref|NP_001193912.1| methyltransferase-like protein 23 isoform 1 [Homo sapiens] >ref|NP_001193913.1| methyltransferase-like protein 23 isoform 1 [Homo sapiens] 18.0 18.0 57% 1.9 100%	190	2	0.0105263	350.3	1.84368
NP_001073979.3 methyltransferase-like protein 23 isoform 1 [Homo sapiens] >ref|NP_001193912.1| methyltransferase-like protein 23 isoform 1 [Homo sapiens] >ref|NP_001193913.1| methyltransferase-like protein 23 isoform 1 [Homo sapiens] 19.3 19.3 57% 1.3 100%	190
NP_001073980.2 C-type lectin domain family 2 member L [Homo sapiens] 19.7 19.7 71% 1.4 100%
NP_001073988.2 BAH and coiled-coil domain-containing protein 1 [Homo sapiens] 19.3 51.5 85% 1.3 100%
NP_001074213.1 diacylglycerol kinase gamma isoform 2 [Homo sapiens] 20.2 20.2 57% 0.68 100%
NP_001074214.1 diacylglycerol kinase gamma isoform 3 [Homo sapiens] 20.2 20.2 57% 0.68 100%
NP_001074295.1 tyrosine-protein kinase SgK223 [Homo sapiens] 19.3 19.3 71% 2.0 100%
NP_001074324.1 paxillin isoform 2 [Homo sapiens] 19.3 19.3 71% 1.4 100%	591	2	0.00338409
NP_001074324.1 paxillin isoform 2 [Homo sapiens] 19.7 19.7 71% 1.2 100%	591
NP_001075109.1 DNA-dependent protein kinase catalytic subunit isoform 2 [Homo sapiens] 18.0 18.0 57% 1.9 100%	4097	6	0.00146449
NP_001075109.1 DNA-dependent protein kinase catalytic subunit isoform 2 [Homo sapiens] 19.3 19.3 57% 1.4 100%	4097
NP_001075109.1 DNA-dependent protein kinase catalytic subunit isoform 2 [Homo sapiens] 19.7 19.7 85% 1.3 67%	4097
NP_001075109.1 DNA-dependent protein kinase catalytic subunit isoform 2 [Homo sapiens] 20.2 20.2 100% 0.97 58%	4097
NP_001075109.1 DNA-dependent protein kinase catalytic subunit isoform 2 [Homo sapiens] 22.3 22.3 71% 0.20 100%	4097
NP_001075109.1 DNA-dependent protein kinase catalytic subunit isoform 2 [Homo sapiens] 23.1 23.1 85% 0.14 83%	4097
NP_001075145.1 sodium channel protein type 3 subunit alpha isoform 2 [Homo sapiens] 20.6 20.6 57% 0.81 100%
NP_001075146.1 sodium channel protein type 3 subunit alpha isoform 3 [Homo sapiens] 20.6 20.6 57% 0.81 100%
NP_001075424.1 regulator of G-protein signaling 9 isoform 2 [Homo sapiens] 19.7 19.7 71% 0.96 83%
NP_001075957.1 putative dehydrogenase/reductase SDR family member 4-like 2 [Homo sapiens] 18.9 18.9 57% 2.0 100%
NP_001076441.1 cancer susceptibility candidate protein 1 isoform c [Homo sapiens] 19.7 19.7 85% 1.3 46%
NP_001076442.1 cancer susceptibility candidate protein 1 isoform b [Homo sapiens] 19.7 19.7 85% 1.3 46%
NP_001077059.1 transmembrane protein 214 isoform 2 [Homo sapiens] 19.7 19.7 85% 1.6 83%
NP_001077362.1 striatin-3 isoform 1 [Homo sapiens] 21.0 21.0 57% 0.46 100%	797	2	0.00250941
NP_001077362.1 striatin-3 isoform 1 [Homo sapiens] 21.4 21.4 71% 0.44 80%	797
NP_001077382.1 WW domain binding protein 1-like isoform 1 precursor [Homo sapiens] 21.4 37.3 100% 0.47 100%
NP_001085.2 acid-sensing ion channel 2 isoform MDEG1 [Homo sapiens] 19.7 19.7 85% 1.6 83%
NP_001086.2 acid-sensing ion channel 1 isoform b [Homo sapiens] 19.7 19.7 85% 1.6 83%
NP_001090.2 prostatic acid phosphatase isoform PAP precursor [Homo sapiens] 20.2 20.2 100% 0.89 71%	386	7	0.0181347	2245.2	5.81658	1886.9
NP_001090.2 prostatic acid phosphatase isoform PAP precursor [Homo sapiens] 20.2 20.2 71% 1.0 100%	386
NP_001090.2 prostatic acid phosphatase isoform PAP precursor [Homo sapiens] 20.6 20.6 100% 0.80 71%	386
NP_001090.2 prostatic acid phosphatase isoform PAP precursor [Homo sapiens] 20.6 20.6 71% 0.84 100%	386
NP_001090.2 prostatic acid phosphatase isoform PAP precursor [Homo sapiens] 21.0 21.0 85% 0.57 83%	386
NP_001090.2 prostatic acid phosphatase isoform PAP precursor [Homo sapiens] 21.4 21.4 100% 0.43 71%	386
NP_001090.2 prostatic acid phosphatase isoform PAP precursor [Homo sapiens] 24.4 24.4 85% 0.051 100%	386
NP_001091643.1 probable histone-lysine N-methyltransferase PRDM7 isoform 1 [Homo sapiens] 20.2 20.2 57% 0.97 100%
NP_001091868.1 coatomer subunit alpha isoform 1 [Homo sapiens] 19.7 19.7 57% 0.65 100%	1233	2	0.00162206
NP_001091868.1 coatomer subunit alpha isoform 1 [Homo sapiens] 19.7 19.7 57% 0.75 100%	1233
NP_001091956.1 sodium-dependent phosphate transport protein 4 isoform a [Homo sapiens] 19.7 19.7 57% 0.65 100%	498	2	0.00401606
NP_001091956.1 sodium-dependent phosphate transport protein 4 isoform a [Homo sapiens] 22.3 22.3 71% 0.12 100%	498
NP_001092001.1 rap guanine nucleotide exchange factor 3 isoform a [Homo sapiens] 21.4 21.4 71% 0.48 100%
NP_001092082.1 sialic acid-binding Ig-like lectin 14 precursor [Homo sapiens] 18.5 18.5 85% 1.4 83%
NP_001092093.1 obscurin isoform b [Homo sapiens] 21.0 21.0 71% 0.28 100%
NP_001092142.1 hephaestin-like protein 1 precursor [Homo sapiens] 19.3 19.3 57% 1.4 100%
NP_001092303.1 ataxin-7-like protein 3 isoform b [Homo sapiens] 19.3 19.3 71% 1.9 100%
NP_001092757.1 magnesium transporter NIPA4 isoform 1 [Homo sapiens] 18.0 18.0 57% 1.9 100%
NP_001092870.1 epsilon-sarcoglycan isoform 3 [Homo sapiens] 19.3 19.3 71% 1.6 80%
NP_001092871.1 epsilon-sarcoglycan isoform 1 [Homo sapiens] 19.3 19.3 71% 1.6 80%
NP_001092907.1 zinc finger protein 30 isoform a [Homo sapiens] >ref|NP_001092908.1| zinc finger protein 30 isoform a [Homo sapiens] 20.6 77.8 85% 0.64 83%
NP_001092909.1 ephrin type-A receptor 10 isoform 3 precursor [Homo sapiens] 20.2 20.2 71% 0.93 100%
NP_001092926.2 neuropeptide W preproprotein [Homo sapiens] 19.7 19.7 85% 1.5 83%	165	2	0.0121212	1425	8.63636	1281.6
NP_001092926.2 neuropeptide W preproprotein [Homo sapiens] 20.6 20.6 71% 0.85 100%	165
NP_001093130.1 leucine-rich repeat neuronal protein 3 precursor [Homo sapiens] >ref|NP_060804.3| leucine-rich repeat neuronal protein 3 precursor [Homo sapiens] >ref|NP_001093128.1| leucine-rich repeat neuronal protein 3 precursor [Homo sapiens] 19.3 19.3 71% 1.6 80%
NP_001093260.2 PRAME family member 19 [Homo sapiens] 19.3 19.3 57% 0.69 100%	479	2	0.00417537
NP_001093260.2 PRAME family member 19 [Homo sapiens] 19.3 19.3 57% 1.0 100%	479
NP_001093320.1 PRAME family member 18 [Homo sapiens] 19.3 19.3 57% 0.69 100%	479	2	0.00417537
NP_001093320.1 PRAME family member 18 [Homo sapiens] 19.3 19.3 57% 1.0 100%	479
NP_001093321.1 PRAME family member 17 [Homo sapiens] 19.3 19.3 85% 2.0 83%
NP_001093392.1 UDP-N-acetylglucosamine transferase subunit ALG13 homolog isoform 1 [Homo sapiens] 19.3 19.3 57% 1.3 100%
NP_001093587.1 regulating synaptic membrane exocytosis protein 2 isoform a [Homo sapiens] 19.3 19.3 57% 1.5 100%
NP_001093879.1 sentrin-specific protease 6 isoform 2 [Homo sapiens] 19.7 19.7 71% 1.0 100%
NP_001093882.1 ribonuclease 3 isoform 2 [Homo sapiens] 22.3 22.3 71% 0.20 100%
NP_001094101.1 PRAME family member 22 [Homo sapiens] 19.3 19.3 57% 0.69 100%	481	2	0.004158
NP_001094101.1 PRAME family member 22 [Homo sapiens] 19.3 19.3 57% 1.0 100%	481
NP_001094808.1 zinc finger protein 883 [Homo sapiens] 20.6 49.8 85% 0.63 83%
NP_001094874.1 SH2 domain-containing protein 7 [Homo sapiens] 22.3 22.3 71% 0.21 100%
NP_001096080.1 gamma-tubulin complex component 5 isoform b [Homo sapiens] 21.0 33.5 100% 0.45 83%
NP_001098714.1 receptor-type tyrosine-protein phosphatase mu isoform 1 precursor [Homo sapiens] 19.3 19.3 57% 1.8 100%
NP_001098718.1 transmembrane channel-like protein 5 isoform a [Homo sapiens] >ref|NP_001248770.1| transmembrane channel-like protein 5 isoform a [Homo sapiens] 20.6 20.6 71% 0.75 100%
NP_001098719.1 transmembrane channel-like protein 5 isoform b [Homo sapiens] 20.6 20.6 71% 0.75 100%
NP_001099008.1 myb-binding protein 1A isoform 1 [Homo sapiens] 18.9 18.9 57% 1.7 100%
NP_001099014.1 ethylmalonyl-CoA decarboxylase isoform 3 [Homo sapiens] 21.4 21.4 71% 0.44 100%
NP_001099026.1 protein THEMIS2 isoform 3 [Homo sapiens] 18.9 18.9 85% 2.0 67%
NP_001099040.1 nucleoside diphosphate-linked moiety X motif 19, mitochondrial precursor [Homo sapiens] 21.8 21.8 71% 0.28 100%
NP_001102.2 double-stranded RNA-specific adenosine deaminase isoform a [Homo sapiens] 18.9 18.9 57% 1.0 100%
NP_001103132.3 probable E3 ubiquitin-protein ligase C12orf51 [Homo sapiens] 20.6 33.5 85% 0.79 86%	4284	2	0.000466853
NP_001103132.3 probable E3 ubiquitin-protein ligase C12orf51 [Homo sapiens] 21.8 21.8 71% 0.29 100%	4284
NP_001103224.1 receptor-type tyrosine-protein phosphatase beta isoform a [Homo sapiens] 19.7 19.7 71% 1.5 80%	2215	2	0.000902935
NP_001103224.1 receptor-type tyrosine-protein phosphatase beta isoform a [Homo sapiens] 20.2 20.2 85% 1.0 83%	2215
NP_001103349.1 T-box transcription factor TBX22 isoform 2 [Homo sapiens] 20.2 20.2 71% 1.1 100%
NP_001103373.1 RING finger and transmembrane domain-containing protein 2 isoform 1 [Homo sapiens] 20.6 20.6 85% 0.73 83%
NP_001103824.1 zona pellucida sperm-binding protein 3 isoform 1 precursor [Homo sapiens] 21.4 21.4 71% 0.43 100%
NP_001104268.1 N-alpha-acetyltransferase 16, NatA auxiliary subunit isoform 3 [Homo sapiens] 19.7 19.7 71% 1.5 100%
NP_001106197.1 protein KIAA0284 isoform 1 [Homo sapiens] 20.2 20.2 57% 0.70 100%	1554	3	0.0019305
NP_001106197.1 protein KIAA0284 isoform 1 [Homo sapiens] 20.2 20.2 85% 0.97 83%	1554
NP_001106197.1 protein KIAA0284 isoform 1 [Homo sapiens] 20.2 30.5 100% 0.90 100%	1554
NP_001106649.1 nuclear factor of activated T-cells 5 isoform d [Homo sapiens] 19.3 19.3 71% 1.9 100%
NP_001106710.1 homeodomain-interacting protein kinase 2 isoform 2 [Homo sapiens] 18.5 18.5 85% 2.0 67%
NP_001106853.1 fer-1-like protein 5 [Homo sapiens] 20.2 20.2 85% 1.1 83%
NP_001106946.1 NADP-dependent oxidoreductase domain-containing protein 1 [Homo sapiens] 19.3 19.3 57% 0.69 100%
NP_001106954.1 glycoprotein endo-alpha-1,2-mannosidase-like protein isoform 3 precursor [Homo sapiens] 19.7 19.7 57% 1.1 100%
NP_001106970.2 MAM domain-containing glycosylphosphatidylinositol anchor protein 2 isoform 1 [Homo sapiens] 20.6 20.6 85% 0.62 67%
NP_001107571.1 seizure 6-like protein 2 isoform 3 precursor [Homo sapiens] 18.9 18.9 71% 2.0 80%
NP_001107572.1 seizure 6-like protein 2 isoform 4 precursor [Homo sapiens] 18.9 18.9 71% 2.0 80%
NP_001107604.1 neurobeachin-like protein 1 [Homo sapiens] 19.3 19.3 100% 1.8 75%
NP_001107869.1 probable ATP-dependent RNA helicase DHX36 isoform 2 [Homo sapiens] 20.2 20.2 85% 0.86 83%
NP_001108588.1 ankyrin repeat domain-containing protein 53 isoform a [Homo sapiens] 19.3 19.3 57% 0.78 100%
NP_001112359.1 angiopoietin-2 isoform b precursor [Homo sapiens] 21.4 21.4 100% 0.35 71%
NP_001112360.1 angiopoietin-2 isoform c precursor [Homo sapiens] 21.4 21.4 100% 0.35 71%
NP_001116144.1 kynurenine--oxoglutarate transaminase 1 isoform b [Homo sapiens] 21.8 21.8 100% 0.17 86%
NP_001116244.1 arf-GAP with GTPase, ANK repeat and PH domain-containing protein 2 isoform PIKE-L [Homo sapiens] 21.0 21.0 71% 0.50 100%
NP_001116314.1 nuclear receptor coactivator 7 isoform 2 [Homo sapiens] 18.9 18.9 57% 1.4 100%	931	2	0.00214823
NP_001116314.1 nuclear receptor coactivator 7 isoform 2 [Homo sapiens] 18.9 18.9 57% 1.7 100%	931
NP_001116433.1 uncharacterized protein C1orf194 [Homo sapiens] 19.3 19.3 57% 1.4 100%
NP_001116437.1 repetin [Homo sapiens] 19.3 19.3 57% 1.5 100%
NP_001119800.1 E3 ubiquitin-protein ligase LNX isoform a [Homo sapiens] 20.2 20.2 71% 1.1 80%
NP_001120864.1 myelin gene regulatory factor isoform 2 [Homo sapiens] 19.3 19.3 57% 1.3 100%
NP_001120914.1 carboxypeptidase A5 isoform 2 precursor [Homo sapiens] 21.0 21.0 71% 0.42 100%
NP_001120929.1 cryptochrome-2 isoform 2 [Homo sapiens] 22.3 22.3 71% 0.18 100%
NP_001120932.1 PAB-dependent poly(A)-specific ribonuclease subunit 2 isoform 1 [Homo sapiens] 19.7 19.7 57% 0.96 100%
NP_001120933.1 NACHT, LRR and PYD domains-containing protein 3 isoform c [Homo sapiens] 20.6 20.6 100% 0.80 86%
NP_001120934.1 NACHT, LRR and PYD domains-containing protein 3 isoform d [Homo sapiens] 20.6 20.6 100% 0.80 86%
NP_001121064.1 low affinity immunoglobulin gamma Fc region receptor III-A isoform b precursor [Homo sapiens] 19.3 19.3 100% 1.9 71%
NP_001121065.1 low affinity immunoglobulin gamma Fc region receptor III-A isoform c precursor [Homo sapiens] >ref|NP_001121067.1| low affinity immunoglobulin gamma Fc region receptor III-A isoform c precursor [Homo sapiens] 19.3 19.3 100% 1.9 71%
NP_001121068.1 low affinity immunoglobulin gamma Fc region receptor III-A isoform d precursor [Homo sapiens] 19.3 19.3 100% 1.9 71%
NP_001121186.1 transcription factor HIVEP3 isoform b [Homo sapiens] 19.3 19.3 71% 2.0 100%	2405	2	0.000831601
NP_001121186.1 transcription factor HIVEP3 isoform b [Homo sapiens] 19.7 19.7 71% 1.2 100%	2405
NP_001121369.1 protein fantom isoform b [Homo sapiens] 19.7 19.7 71% 1.2 100%
NP_001121647.1 dystrobrevin alpha isoform 9 [Homo sapiens] 21.4 21.4 71% 0.41 100%
NP_001121674.1 putative uncharacterized protein C10orf122 [Homo sapiens] 19.7 19.7 71% 1.2 100%
NP_001121895.1 mpv17-like protein isoform 1 [Homo sapiens] 20.2 20.2 57% 0.37 100%
NP_001122080.1 mitogen-activated protein kinase-binding protein 1 isoform b [Homo sapiens] 21.0 36.5 71% 0.59 100%
NP_001122298.1 neuronal calcium sensor 1 isoform 2 [Homo sapiens] 19.7 19.7 57% 0.93 100%
NP_001122317.1 transcription activator BRG1 isoform C [Homo sapiens] 19.3 34.4 100% 2.0 83%	1617	2	0.00123686
NP_001122317.1 transcription activator BRG1 isoform C [Homo sapiens] 21.0 21.0 71% 0.64 100%	1617
NP_001122318.1 transcription activator BRG1 isoform D [Homo sapiens] 19.3 34.4 100% 2.0 83%	1616	2	0.00123762
NP_001122318.1 transcription activator BRG1 isoform D [Homo sapiens] 21.0 21.0 71% 0.64 100%	1616
NP_001122319.1 transcription activator BRG1 isoform E [Homo sapiens] 19.3 34.4 100% 2.0 83%	1614	2	0.00123916
NP_001122319.1 transcription activator BRG1 isoform E [Homo sapiens] 21.0 21.0 71% 0.64 100%	1614
NP_001122320.1 transcription activator BRG1 isoform F [Homo sapiens] 19.3 34.4 100% 2.0 83%	1613	2	0.00123993
NP_001122320.1 transcription activator BRG1 isoform F [Homo sapiens] 21.0 21.0 71% 0.64 100%	1613
NP_001122321.1 transcription activator BRG1 isoform A [Homo sapiens] 19.3 34.4 100% 2.0 83%	1679	2	0.00119119
NP_001122321.1 transcription activator BRG1 isoform A [Homo sapiens] 21.0 21.0 71% 0.64 100%	1679
NP_001122401.1 roundabout homolog 2 isoform ROBO2a [Homo sapiens] 19.3 19.3 85% 2.0 83%
NP_001123299.1 voltage-dependent L-type calcium channel subunit alpha-1C isoform 2 [Homo sapiens] 19.3 19.3 100% 1.8 71%
NP_001123301.1 voltage-dependent L-type calcium channel subunit alpha-1C isoform 3 [Homo sapiens] 19.3 19.3 100% 1.8 71%
NP_001123302.1 voltage-dependent L-type calcium channel subunit alpha-1C isoform 4 [Homo sapiens] 19.3 19.3 100% 1.8 71%
NP_001123303.1 voltage-dependent L-type calcium channel subunit alpha-1C isoform 5 [Homo sapiens] 19.3 19.3 100% 1.8 71%
NP_001123304.1 voltage-dependent L-type calcium channel subunit alpha-1C isoform 6 [Homo sapiens] 19.3 19.3 100% 1.8 71%
NP_001123305.1 voltage-dependent L-type calcium channel subunit alpha-1C isoform 7 [Homo sapiens] 19.3 19.3 100% 1.8 71%
NP_001123306.1 voltage-dependent L-type calcium channel subunit alpha-1C isoform 8 [Homo sapiens] 19.3 19.3 100% 1.8 71%
NP_001123307.1 voltage-dependent L-type calcium channel subunit alpha-1C isoform 9 [Homo sapiens] 19.3 19.3 100% 1.8 71%
NP_001123308.1 voltage-dependent L-type calcium channel subunit alpha-1C isoform 10 [Homo sapiens] 19.3 19.3 100% 1.8 71%
NP_001123309.1 voltage-dependent L-type calcium channel subunit alpha-1C isoform 11 [Homo sapiens] 19.3 19.3 100% 1.8 71%
NP_001123310.1 voltage-dependent L-type calcium channel subunit alpha-1C isoform 12 [Homo sapiens] 19.3 19.3 100% 1.8 71%
NP_001123311.1 voltage-dependent L-type calcium channel subunit alpha-1C isoform 13 [Homo sapiens] 19.3 19.3 100% 1.8 71%
NP_001123312.1 voltage-dependent L-type calcium channel subunit alpha-1C isoform 14 [Homo sapiens] 19.3 19.3 100% 1.8 71%
NP_001123313.1 voltage-dependent L-type calcium channel subunit alpha-1C isoform 15 [Homo sapiens] 19.3 19.3 100% 1.8 71%
NP_001123314.1 voltage-dependent L-type calcium channel subunit alpha-1C isoform 16 [Homo sapiens] 19.3 19.3 100% 1.8 71%
NP_001123315.1 voltage-dependent L-type calcium channel subunit alpha-1C isoform 17 [Homo sapiens] 19.3 19.3 100% 1.8 71%
NP_001123316.1 voltage-dependent L-type calcium channel subunit alpha-1C isoform 19 [Homo sapiens] 19.3 19.3 100% 1.8 71%
NP_001123318.1 voltage-dependent L-type calcium channel subunit alpha-1C isoform 20 [Homo sapiens] 19.3 19.3 100% 1.8 71%
NP_001123363.1 protein FAM196B [Homo sapiens] 18.9 18.9 100% 2.0 57%
NP_001123380.2 protein FAM198A precursor [Homo sapiens] 20.2 33.9 85% 1.1 100%
NP_001123553.1 phospholipase D1 isoform b [Homo sapiens] 19.3 19.3 71% 1.6 100%	1036	2	0.0019305
NP_001123553.1 phospholipase D1 isoform b [Homo sapiens] 19.3 19.3 71% 1.6 100%	1036
NP_001123630.1 unconventional myosin-Ib isoform 1 [Homo sapiens] >ref|NP_001155291.1| unconventional myosin-Ib isoform 1 [Homo sapiens] 18.5 36.9 71% 1.4 60%
NP_001123917.1 sperm-specific antigen 2 isoform 1 [Homo sapiens] 18.0 18.0 57% 1.9 100%
NP_001123927.1 dysferlin isoform 2 [Homo sapiens] 18.9 34.4 85% 2.0 100%
NP_001123954.1 serine/threonine-protein kinase VRK2 isoform 2 [Homo sapiens] 20.2 20.2 85% 0.56 83%
NP_001123999.1 C-Jun-amino-terminal kinase-interacting protein 4 isoform 2 [Homo sapiens] 19.7 19.7 71% 1.3 100%
NP_001124000.1 C-Jun-amino-terminal kinase-interacting protein 4 isoform 1 [Homo sapiens] 19.7 19.7 71% 1.3 100%
NP_001124336.1 PWWP domain-containing protein 2A isoform b [Homo sapiens] 21.0 31.0 85% 0.51 100%
NP_001124429.1 uncharacterized protein C1orf101 isoform 1 precursor [Homo sapiens] 24.0 24.0 100% 0.063 86%
NP_001124448.1 dysferlin isoform 9 [Homo sapiens] 18.9 34.4 85% 2.0 100%
NP_001124449.1 dysferlin isoform 10 [Homo sapiens] 18.9 34.4 85% 2.0 100%
NP_001124450.1 dysferlin isoform 11 [Homo sapiens] 18.9 34.4 85% 2.0 100%
NP_001124451.1 dysferlin isoform 12 [Homo sapiens] 18.9 34.4 85% 2.0 100%
NP_001124452.1 dysferlin isoform 13 [Homo sapiens] 18.9 34.4 85% 2.0 100%
NP_001124453.1 dysferlin isoform 14 [Homo sapiens] 18.9 34.4 85% 2.0 100%
NP_001124454.1 dysferlin isoform 7 [Homo sapiens] 18.9 34.4 85% 2.0 100%
NP_001124455.1 dysferlin isoform 6 [Homo sapiens] 18.9 34.4 85% 2.0 100%
NP_001124456.1 dysferlin isoform 5 [Homo sapiens] 18.9 34.4 85% 2.0 100%
NP_001124457.1 dysferlin isoform 4 [Homo sapiens] 18.9 34.4 85% 2.0 100%
NP_001124458.1 dysferlin isoform 3 [Homo sapiens] 18.9 34.4 85% 2.0 100%
NP_001124459.1 dysferlin isoform 1 [Homo sapiens] 18.9 34.4 85% 2.0 100%
NP_001126.3 aggrecan core protein isoform 1 precursor [Homo sapiens] 21.4 21.4 71% 0.44 100%
NP_001127666.1 prostatic acid phosphatase isoform TM-PAP precursor [Homo sapiens] 20.2 20.2 100% 0.89 71%	418	7	0.0167464	2245.2	5.37129	1886.9
NP_001127666.1 prostatic acid phosphatase isoform TM-PAP precursor [Homo sapiens] 20.2 20.2 71% 1.0 100%	418
NP_001127666.1 prostatic acid phosphatase isoform TM-PAP precursor [Homo sapiens] 20.6 20.6 100% 0.80 71%	418
NP_001127666.1 prostatic acid phosphatase isoform TM-PAP precursor [Homo sapiens] 20.6 20.6 71% 0.84 100%	418
NP_001127666.1 prostatic acid phosphatase isoform TM-PAP precursor [Homo sapiens] 21.0 21.0 85% 0.57 83%	418
NP_001127666.1 prostatic acid phosphatase isoform TM-PAP precursor [Homo sapiens] 21.4 21.4 100% 0.43 71%	418
NP_001127666.1 prostatic acid phosphatase isoform TM-PAP precursor [Homo sapiens] 24.4 24.4 85% 0.051 100%	418
NP_001127696.1 type I inositol 3,4-bisphosphate 4-phosphatase isoform d [Homo sapiens] 20.6 20.6 71% 0.81 100%
NP_001127697.1 type I inositol 3,4-bisphosphate 4-phosphatase isoform c [Homo sapiens] 20.6 20.6 71% 0.81 100%
NP_001127835.1 probable RNA-binding protein 20 [Homo sapiens] 21.0 21.0 71% 0.63 100%	1227	2	0.00162999
NP_001127835.1 probable RNA-binding protein 20 [Homo sapiens] 21.0 36.1 85% 0.66 100%	1227
NP_001127905.1 5-azacytidine-induced protein 2 isoform c [Homo sapiens] 20.2 20.2 100% 0.82 71%
NP_001127922.1 transmembrane protein 130 isoform a precursor [Homo sapiens] 20.6 20.6 100% 0.83 70%
NP_001127923.1 transmembrane protein 130 isoform c precursor [Homo sapiens] 20.6 20.6 100% 0.83 70%
NP_001128243.1 solute carrier family 12 member 5 isoform 1 [Homo sapiens] 18.5 18.5 71% 1.3 80%
NP_001128323.2 transcription factor 7 isoform 3 [Homo sapiens] 19.7 19.7 71% 1.1 100%
NP_001128360.1 retrotransposon-like protein 1 [Homo sapiens] 19.7 19.7 100% 1.1 71%
NP_001128508.1 protein FAM18B2 isoform 2 [Homo sapiens] 21.4 21.4 57% 0.33 100%
NP_001128523.1 protein FAM160B1 isoform b [Homo sapiens] 20.2 20.2 57% 0.69 100%	738	4	0.00542005
NP_001128523.1 protein FAM160B1 isoform b [Homo sapiens] 20.6 20.6 71% 0.82 100%	738
NP_001128523.1 protein FAM160B1 isoform b [Homo sapiens] 20.6 20.6 71% 0.84 100%	738
NP_001128523.1 protein FAM160B1 isoform b [Homo sapiens] 23.1 23.1 71% 0.11 100%	738
NP_001128662.1 arf-GAP with Rho-GAP domain, ANK repeat and PH domain-containing protein 1 isoform d [Homo sapiens] 19.7 19.7 57% 0.96 100%
NP_001129026.1 band 4.1-like protein 2 isoform b [Homo sapiens] >ref|NP_001129027.1| band 4.1-like protein 2 isoform b [Homo sapiens] 18.9 18.9 71% 2.0 80%
NP_001129026.1 band 4.1-like protein 2 isoform b [Homo sapiens] >ref|NP_001129027.1| band 4.1-like protein 2 isoform b [Homo sapiens] 19.3 19.3 85% 2.0 83%
NP_001129052.1 uncharacterized protein C19orf71 [Homo sapiens] 19.3 19.3 57% 1.6 100%
NP_001129061.1 ganglioside-induced differentiation-associated protein 2 isoform b [Homo sapiens] 20.6 20.6 71% 0.81 100%	496	2	0.00403226
NP_001129061.1 ganglioside-induced differentiation-associated protein 2 isoform b [Homo sapiens] 20.6 20.6 71% 0.84 100%	496
NP_001129062.1 zinc finger protein 577 isoform b [Homo sapiens] 20.6 54.5 85% 0.63 83%
NP_001129120.1 receptor-type tyrosine-protein phosphatase kappa isoform a precursor [Homo sapiens] 20.6 20.6 85% 0.64 75%
NP_001129292.1 transmembrane protein 2 isoform b [Homo sapiens] 18.5 18.5 85% 1.7 67%	1320	2	0.00151515
NP_001129292.1 transmembrane protein 2 isoform b [Homo sapiens] 20.6 33.1 85% 0.72 83%	1320
NP_001129392.2 protein RIC1 homolog isoform b [Homo sapiens] 19.7 19.7 57% 1.1 100%
NP_001129396.1 von Willebrand factor D and EGF domain-containing protein precursor [Homo sapiens] 19.3 37.8 85% 1.5 100%
NP_001129427.1 short transient receptor potential channel 4 isoform beta [Homo sapiens] 20.6 20.6 57% 0.80 100%
NP_001129428.1 short transient receptor potential channel 4 isoform gamma [Homo sapiens] 20.6 20.6 57% 0.80 100%
NP_001129429.1 short transient receptor potential channel 4 isoform delta [Homo sapiens] 20.6 20.6 57% 0.80 100%
NP_001129430.1 short transient receptor potential channel 4 isoform zeta [Homo sapiens] 20.6 20.6 57% 0.80 100%
NP_001129474.1 transmembrane protein 229A [Homo sapiens] 19.7 33.9 71% 1.2 80%	380	2	0.00526316
NP_001129474.1 transmembrane protein 229A [Homo sapiens] 19.7 33.9 71% 1.6 80%	380
NP_001129496.1 Nance-Horan syndrome protein isoform 2 [Homo sapiens] 18.9 18.9 57% 1.2 100%	1474	3	0.00203528
NP_001129496.1 Nance-Horan syndrome protein isoform 2 [Homo sapiens] 20.6 20.6 85% 0.75 83%	1474
NP_001129496.1 Nance-Horan syndrome protein isoform 2 [Homo sapiens] 21.0 21.0 85% 0.23 83%	1474
NP_001129521.2 leishmanolysin-like peptidase isoform 1 [Homo sapiens] 20.6 20.6 71% 0.84 100%
NP_001129523.1 leucine-rich repeats and immunoglobulin-like domains protein 3 isoform 1 precursor [Homo sapiens] 19.7 19.7 71% 1.2 100%
NP_001129579.1 alpha N-terminal protein methyltransferase 1B [Homo sapiens] 19.3 19.3 100% 1.5 75%
NP_001129588.1 zinc finger protein 879 [Homo sapiens] 20.6 37.3 85% 0.64 83%
NP_001129625.1 cyclic AMP-dependent transcription factor ATF-6 beta isoform b [Homo sapiens] 18.9 18.9 57% 1.7 100%
NP_001129691.1 low affinity immunoglobulin gamma Fc region receptor II-a isoform 1 precursor [Homo sapiens] 18.9 18.9 57% 1.7 100%	317	3	0.00946372	838.6	2.64543
NP_001129691.1 low affinity immunoglobulin gamma Fc region receptor II-a isoform 1 precursor [Homo sapiens] 18.9 18.9 57% 2.0 100%	317
NP_001129691.1 low affinity immunoglobulin gamma Fc region receptor II-a isoform 1 precursor [Homo sapiens] 18.9 31.0 85% 1.2 100%	317
NP_001129706.1 protein FAM48B1 [Homo sapiens] 18.9 18.9 57% 2.0 100%
NP_001129738.1 DAZ-associated protein 2 isoform c [Homo sapiens] 19.3 19.3 57% 1.8 100%
NP_001129970.1 CDGSH iron-sulfur domain-containing protein 3, mitochondrial precursor [Homo sapiens] 20.2 20.2 100% 0.80 67%
NP_001129978.2 solute carrier family 22 member 24 [Homo sapiens] 18.9 18.9 57% 2.0 100%
NP_001130000.1 glia-derived nexin isoform b precursor [Homo sapiens] 19.3 19.3 57% 1.7 100%
NP_001130002.1 glia-derived nexin isoform c precursor [Homo sapiens] 19.3 19.3 57% 1.7 100%
NP_001130010.1 acyl-CoA dehydrogenase family member 10 isoform a [Homo sapiens] 20.2 20.2 71% 0.95 100%	1090	2	0.00183486
NP_001130010.1 acyl-CoA dehydrogenase family member 10 isoform a [Homo sapiens] 20.2 20.2 71% 0.97 100%	1090
NP_001130015.1 lysM and putative peptidoglycan-binding domain-containing protein 1 isoform b [Homo sapiens] 20.2 20.2 57% 0.66 100%
NP_001131026.1 malignant T-cell-amplified sequence 1 isoform 2 [Homo sapiens] 18.5 18.5 71% 1.6 80%
NP_001131076.1 DNA-directed RNA polymerase I subunit RPA2 isoform 2 [Homo sapiens] 20.2 20.2 57% 0.97 100%
NP_001132982.1 ethylmalonyl-CoA decarboxylase isoform 5 [Homo sapiens] 21.4 21.4 71% 0.45 100%
NP_001135751.1 ribonuclease H2 subunit B isoform 2 [Homo sapiens] 19.3 19.3 57% 1.5 100%
NP_001135828.1 NIF3-like protein 1 isoform 3 [Homo sapiens] 21.4 21.4 85% 0.45 83%
NP_001136007.1 galectin-12 isoform 1 [Homo sapiens] 19.7 19.7 71% 1.2 100%
NP_001136008.1 galectin-12 isoform 3 [Homo sapiens] 19.7 19.7 71% 1.2 100%
NP_001136022.1 WD repeat-containing protein 47 isoform 1 [Homo sapiens] 20.2 20.2 100% 0.74 57%
NP_001136023.1 WD repeat-containing protein 47 isoform 3 [Homo sapiens] 20.2 20.2 100% 0.74 57%
NP_001136024.1 protocadherin-23 isoform 2 [Homo sapiens] 20.6 20.6 85% 0.84 60%
NP_001136025.1 protocadherin-23 isoform 3 [Homo sapiens] 20.6 20.6 85% 0.84 60%
NP_001136076.1 palmitoyl-protein thioesterase 1 isoform 2 precursor [Homo sapiens] 19.3 19.3 57% 1.6 100%
NP_001136091.1 stimulated by retinoic acid gene 6 protein homolog isoform b [Homo sapiens] 18.5 18.5 57% 1.4 75%
NP_001136094.1 GH3 domain-containing protein isoform 2 precursor [Homo sapiens] 20.2 20.2 71% 1.2 100%
NP_001136095.1 GH3 domain-containing protein isoform 3 precursor [Homo sapiens] 20.2 20.2 71% 1.2 100%
NP_001136112.1 trinucleotide repeat-containing gene 6C protein isoform 1 [Homo sapiens] 18.9 18.9 57% 2.0 100%
NP_001136113.1 fibrosin-1-like protein [Homo sapiens] 20.6 20.6 71% 0.75 100%
NP_001136117.1 transmembrane protein 194B precursor [Homo sapiens] 23.1 38.2 71% 0.13 100%
NP_001136157.1 rho GTPase-activating protein 32 isoform 1 [Homo sapiens] 19.3 19.3 85% 1.7 67%
NP_001136242.1 protocadherin-15 isoform CD2-2 precursor [Homo sapiens] 18.0 18.0 57% 1.9 100%
NP_001136272.1 protein eyes shut homolog isoform 1 [Homo sapiens] 20.6 52.8 100% 0.75 100%
NP_001136430.1 F-box only protein 15 isoform 2 [Homo sapiens] 20.6 20.6 71% 0.71 100%
NP_001137252.1 solute carrier family 25 member 39 isoform a [Homo sapiens] 20.2 20.2 100% 0.96 60%
NP_001137255.1 tyrosine-protein kinase Fes/Fps isoform 2 [Homo sapiens] 19.3 19.3 71% 2.0 100%
NP_001137435.1 neural cell adhesion molecule L1 isoform 3 precursor [Homo sapiens] 19.3 19.3 57% 1.4 100%
NP_001137450.1 putative zinc finger CCHC domain-containing protein 18 [Homo sapiens] 21.0 32.7 71% 0.59 100%
NP_001137506.1 transmembrane protein 25 isoform 2 precursor [Homo sapiens] >ref|NP_001137507.1| transmembrane protein 25 isoform 2 precursor [Homo sapiens] 19.3 19.3 85% 1.0 67%
NP_001137508.1 transmembrane protein 25 isoform 3 precursor [Homo sapiens] 19.3 19.3 85% 0.99 67%
NP_001137509.1 transmembrane protein 25 isoform 4 precursor [Homo sapiens] 19.3 19.3 85% 1.0 67%
NP_001137510.1 transmembrane protein 25 isoform 5 precursor [Homo sapiens] 19.3 19.3 85% 1.0 67%
NP_001137542.1 canalicular multispecific organic anion transporter 2 isoform 2 [Homo sapiens] 20.2 20.2 57% 0.69 100%
NP_001137542.1 canalicular multispecific organic anion transporter 2 isoform 2 [Homo sapiens] 20.2 20.2 57% 0.90 100%
NP_001137544.1 ubiquitin-associated domain-containing protein 2 isoform 1 precursor [Homo sapiens] 19.3 19.3 57% 1.3 100%	344	2	0.00581395
NP_001137544.1 ubiquitin-associated domain-containing protein 2 isoform 1 precursor [Homo sapiens] 20.6 20.6 85% 0.66 75%	344
NP_001138.1 angiopoietin-2 isoform a precursor [Homo sapiens] 21.4 21.4 100% 0.35 71%
NP_001138244.1 protein FAN isoform 2 [Homo sapiens] 21.0 21.0 71% 0.60 100%	948	2	0.0021097
NP_001138244.1 protein FAN isoform 2 [Homo sapiens] 21.8 21.8 71% 0.29 100%	948
NP_001138396.1 putative RNA exonuclease NEF-sp isoform 2 [Homo sapiens] 20.2 20.2 71% 0.93 100%
NP_001138422.1 soluble scavenger receptor cysteine-rich domain-containing protein SSC5D isoform 1 precursor [Homo sapiens] 19.7 19.7 57% 1.1 100%
NP_001138422.1 soluble scavenger receptor cysteine-rich domain-containing protein SSC5D isoform 1 precursor [Homo sapiens] 19.7 19.7 71% 1.3 80%
NP_001138498.1 phosphotidylinositol phosphatase PTPRQ precursor [Homo sapiens] 20.2 20.2 57% 0.69 100%
NP_001138560.1 WD repeat-containing protein 67 isoform 2 [Homo sapiens] 19.7 19.7 85% 1.6 83%
NP_001138571.1 solute carrier family 2, facilitated glucose transporter member 6 isoform 2 [Homo sapiens] 19.3 19.3 85% 2.0 83%
NP_001138600.2 adenylate kinase domain-containing protein 1 isoform 1 [Homo sapiens] 20.2 20.2 71% 1.2 100%
NP_001138606.1 carnitine O-palmitoyltransferase 1, muscle isoform isoform c [Homo sapiens] 20.2 20.2 85% 0.90 83%
NP_001138608.1 carnitine O-palmitoyltransferase 1, muscle isoform isoform d [Homo sapiens] 20.2 20.2 85% 0.90 83%
NP_001138616.1 neutral amino acid transporter B(0) isoform 2 [Homo sapiens] 19.3 19.3 85% 2.0 83%
NP_001138617.1 neutral amino acid transporter B(0) isoform 3 [Homo sapiens] 19.3 19.3 85% 2.0 83%
NP_001138638.1 protein arginine N-methyltransferase 3 isoform 2 [Homo sapiens] 21.0 21.0 85% 0.44 75%
NP_001138683.1 solute carrier organic anion transporter family member 2B1 isoform 2 [Homo sapiens] 19.3 30.5 71% 1.8 100%
NP_001138684.1 solute carrier organic anion transporter family member 2B1 isoform 3 [Homo sapiens] 19.3 30.5 71% 1.8 100%
NP_001138747.1 zinc finger Y-chromosomal protein isoform 2 [Homo sapiens] 20.2 20.2 71% 0.82 100%
NP_001138748.1 zinc finger Y-chromosomal protein isoform 3 [Homo sapiens] 20.2 20.2 71% 0.82 100%
NP_001138751.1 mu-type opioid receptor isoform MOR-1H [Homo sapiens] 19.7 19.7 85% 1.1 67%	493	2	0.0040568
NP_001138751.1 mu-type opioid receptor isoform MOR-1H [Homo sapiens] 23.1 23.1 100% 0.049 86%	493
NP_001138752.1 mu-type opioid receptor isoform MOR-1G1 [Homo sapiens] >ref|NP_001138759.1| mu-type opioid receptor isoform MOR1-K1 [Homo sapiens] 19.7 19.7 85% 1.1 67%	300	2	0.00666667	664.6	2.21533
NP_001138752.1 mu-type opioid receptor isoform MOR-1G1 [Homo sapiens] >ref|NP_001138759.1| mu-type opioid receptor isoform MOR1-K1 [Homo sapiens] 23.1 23.1 100% 0.048 86%	300
NP_001138753.1 mu-type opioid receptor isoform MOR-1G2 [Homo sapiens] 19.7 19.7 85% 1.1 67%	319	2	0.00626959	664.6	2.08339
NP_001138753.1 mu-type opioid receptor isoform MOR-1G2 [Homo sapiens] 23.1 23.1 100% 0.049 86%	319
NP_001138754.1 mu-type opioid receptor isoform MOR-1B1 [Homo sapiens] 19.7 19.7 85% 1.1 67%	406	2	0.00492611
NP_001138754.1 mu-type opioid receptor isoform MOR-1B1 [Homo sapiens] 23.1 23.1 100% 0.049 86%	406
NP_001138755.1 mu-type opioid receptor isoform MOR-1B2 [Homo sapiens] 19.7 19.7 85% 1.1 67%	319	2	0.00626959	734.1	2.30125
NP_001138755.1 mu-type opioid receptor isoform MOR-1B2 [Homo sapiens] 23.1 23.1 100% 0.049 86%	319
NP_001138756.1 mu-type opioid receptor isoform MOR-1B3 [Homo sapiens] 19.7 19.7 85% 1.1 67%	403	2	0.00496278
NP_001138756.1 mu-type opioid receptor isoform MOR-1B3 [Homo sapiens] 23.1 23.1 100% 0.049 86%	403
NP_001138757.1 mu-type opioid receptor isoform MOR-1B4 [Homo sapiens] 19.7 19.7 85% 1.1 67%	389	2	0.00514139
NP_001138757.1 mu-type opioid receptor isoform MOR-1B4 [Homo sapiens] 23.1 23.1 100% 0.049 86%	389
NP_001138758.1 mu-type opioid receptor isoform MOR-1B5 [Homo sapiens] 19.7 19.7 85% 1.1 67%	420	2	0.0047619
NP_001138758.1 mu-type opioid receptor isoform MOR-1B5 [Homo sapiens] 23.1 23.1 100% 0.049 86%	420
NP_001138769.1 exocyst complex component 7 isoform 4 [Homo sapiens] 18.9 18.9 57% 1.2 100%
NP_001138840.1 tyrosine-protein phosphatase non-receptor type 3 isoform 2 [Homo sapiens] 20.6 20.6 71% 0.36 80%
NP_001138841.1 tyrosine-protein phosphatase non-receptor type 3 isoform 3 [Homo sapiens] 20.6 20.6 71% 0.36 80%
NP_001138842.1 tyrosine-protein phosphatase non-receptor type 3 isoform 4 [Homo sapiens] 20.6 20.6 71% 0.36 80%
NP_001138874.1 protein FAM71E2 [Homo sapiens] 18.9 18.9 57% 1.7 100%	922	2	0.0021692
NP_001138874.1 protein FAM71E2 [Homo sapiens] 22.3 37.8 100% 0.25 100%	922
NP_001138933.1 protein YIF1B isoform 6 [Homo sapiens] 19.3 19.3 71% 1.8 100%
NP_001138947.1 protein FAM186A [Homo sapiens] 19.7 19.7 85% 1.1 67%
NP_001138998.1 probable arylformamidase isoform 1 [Homo sapiens] 21.8 21.8 100% 0.24 71%
NP_001139021.1 thioredoxin domain-containing protein 5 isoform 3 [Homo sapiens] 19.3 35.2 71% 1.5 80%
NP_001139122.1 zinc finger protein 529 isoform b [Homo sapiens] 20.6 85.5 85% 0.64 83%
NP_001139267.1 SH2B adapter protein 1 isoform 1 [Homo sapiens] 18.9 18.9 57% 1.4 100%	756	3	0.00396825
NP_001139267.1 SH2B adapter protein 1 isoform 1 [Homo sapiens] 18.9 18.9 57% 1.7 100%	756
NP_001139267.1 SH2B adapter protein 1 isoform 1 [Homo sapiens] 18.9 18.9 57% 2.0 100%	756
NP_001139269.1 SH2B adapter protein 1 isoform 3 [Homo sapiens] 18.9 18.9 57% 1.4 100%
NP_001139269.1 SH2B adapter protein 1 isoform 3 [Homo sapiens] 18.9 18.9 57% 1.7 100%	683	2	0.00292826
NP_001139269.1 SH2B adapter protein 1 isoform 3 [Homo sapiens] 18.9 18.9 57% 2.0 100%	683
NP_001139280.1 integrin alpha-M isoform 1 precursor [Homo sapiens] 19.3 19.3 71% 1.5 80%	1153	2	0.00173461
NP_001139280.1 integrin alpha-M isoform 1 precursor [Homo sapiens] 19.3 19.3 71% 1.5 80%	1153
NP_001139284.1 SH2B adapter protein 1 isoform 2 [Homo sapiens] >ref|NP_056318.2| SH2B adapter protein 1 isoform 2 [Homo sapiens] >ref|NP_001139268.1| SH2B adapter protein 1 isoform 2 [Homo sapiens] 18.9 18.9 57% 1.4 100%	671	3	0.00447094
NP_001139284.1 SH2B adapter protein 1 isoform 2 [Homo sapiens] >ref|NP_056318.2| SH2B adapter protein 1 isoform 2 [Homo sapiens] >ref|NP_001139268.1| SH2B adapter protein 1 isoform 2 [Homo sapiens] 18.9 18.9 57% 1.7 100%	671
NP_001139284.1 SH2B adapter protein 1 isoform 2 [Homo sapiens] >ref|NP_056318.2| SH2B adapter protein 1 isoform 2 [Homo sapiens] >ref|NP_001139268.1| SH2B adapter protein 1 isoform 2 [Homo sapiens] 18.9 18.9 57% 2.0 100%	671
NP_001139317.1 roundabout homolog 1 isoform d [Homo sapiens] 19.3 19.3 85% 2.0 83%	1551	2	0.00128949
NP_001139417.1 solute carrier organic anion transporter family member 1C1 isoform 3 [Homo sapiens] 19.7 19.7 57% 0.51 100%	1551
NP_001139433.1 solute carrier family 12 member 4 isoform b [Homo sapiens] 18.5 18.5 71% 1.3 80%
NP_001139434.1 solute carrier family 12 member 4 isoform c [Homo sapiens] 18.5 18.5 71% 1.3 80%	1087	3	0.00275989
NP_001139434.1 solute carrier family 12 member 4 isoform c [Homo sapiens] 19.3 19.3 57% 1.6 100%	1087
NP_001139434.1 solute carrier family 12 member 4 isoform c [Homo sapiens] 19.3 35.2 71% 1.4 100%	1087
NP_001139435.1 solute carrier family 12 member 4 isoform d [Homo sapiens] 18.5 18.5 71% 1.3 80%
NP_001139436.1 solute carrier family 12 member 4 isoform e [Homo sapiens] 18.5 18.5 71% 1.3 80%
NP_001139447.1 solute carrier family 13 member 2 isoform a [Homo sapiens] 19.7 19.7 71% 1.5 100%
NP_001139505.1 olfactory receptor 56A5 [Homo sapiens] 22.7 22.7 100% 0.16 70%
NP_001139624.1 lanosterol 14-alpha demethylase isoform 2 [Homo sapiens] 19.3 19.3 100% 1.6 57%
NP_001139657.1 paternally-expressed gene 3 protein isoform 2 [Homo sapiens] 19.7 80.4 85% 1.2 100%
NP_001139659.1 paternally-expressed gene 3 protein isoform 3 [Homo sapiens] 19.7 80.4 85% 1.2 100%
NP_001139669.1 coiled-coil domain-containing protein 168 [Homo sapiens] 19.3 19.3 57% 1.7 100%	7081	2	0.000282446
NP_001139669.1 coiled-coil domain-containing protein 168 [Homo sapiens] 20.2 55.8 85% 0.96 100%	7081
NP_001139674.1 RAS guanyl-releasing protein 4 isoform b [Homo sapiens] 20.6 20.6 71% 0.66 100%
NP_001139675.1 RAS guanyl-releasing protein 4 isoform c [Homo sapiens] 20.6 20.6 71% 0.66 100%
NP_001139676.1 RAS guanyl-releasing protein 4 isoform d [Homo sapiens] 20.6 20.6 71% 0.66 100%
NP_001139677.1 RAS guanyl-releasing protein 4 isoform e [Homo sapiens] 20.6 20.6 71% 0.66 100%
NP_001139678.1 RAS guanyl-releasing protein 4 isoform f [Homo sapiens] 20.6 20.6 71% 0.66 100%
NP_001139679.1 RAS guanyl-releasing protein 4 isoform g [Homo sapiens] 20.6 20.6 71% 0.66 100%
NP_001139807.1 sodium-dependent neutral amino acid transporter B(0)AT2 isoform 3 [Homo sapiens] 21.8 21.8 71% 0.12 100%
NP_001140174.1 lysine-specific demethylase 5C isoform 2 [Homo sapiens] 19.3 19.3 57% 1.7 100%	1379	3	0.00217549
NP_001140174.1 lysine-specific demethylase 5C isoform 2 [Homo sapiens] 19.3 29.3 71% 1.7 100%	1379
NP_001140174.1 lysine-specific demethylase 5C isoform 2 [Homo sapiens] 20.6 20.6 100% 0.80 86%	1379
NP_001140177.1 lysine-specific demethylase 5D isoform 1 [Homo sapiens] 20.6 20.6 100% 0.80 86%	1570	3	0.00191083
NP_001140177.1 lysine-specific demethylase 5D isoform 1 [Homo sapiens] 21.4 21.4 71% 0.43 100%	1570
NP_001140178.1 lysine-specific demethylase 5D isoform 3 [Homo sapiens] 20.6 20.6 100% 0.80 86%	1570
NP_001152763.1 protein-methionine sulfoxide oxidase MICAL1 isoform 2 [Homo sapiens] 19.3 19.3 57% 0.76 100%
NP_001152794.1 cytosolic phospholipase A2 gamma isoform 2 precursor [Homo sapiens] 18.5 18.5 57% 1.7 100%
NP_001152795.1 cytosolic phospholipase A2 gamma isoform 3 [Homo sapiens] 18.5 18.5 57% 1.7 100%
NP_001152956.1 nuclear pore membrane glycoprotein 210-like isoform 2 precursor [Homo sapiens] 20.6 20.6 71% 0.72 100%
NP_001152967.1 barrier-to-autointegration factor-like protein isoform 2 [Homo sapiens] 18.0 18.0 57% 1.8 100%
NP_001153059.1 CD109 antigen isoform 2 precursor [Homo sapiens] 20.2 20.2 71% 0.95 100%	1428	2	0.00140056
NP_001153059.1 CD109 antigen isoform 2 precursor [Homo sapiens] 20.6 20.6 71% 0.63 100%	1428
NP_001153060.1 CD109 antigen isoform 3 precursor [Homo sapiens] 20.2 20.2 71% 0.95 100%	1368	2	0.00146199
NP_001153060.1 CD109 antigen isoform 3 precursor [Homo sapiens] 20.6 20.6 71% 0.63 100%	1368
NP_001153115.1 multiple C2 and transmembrane domain-containing protein 2 isoform 2 [Homo sapiens] 22.3 50.7 71% 0.18 100%
NP_001153518.1 shugoshin-like 2 isoform 3 [Homo sapiens] 19.3 19.3 71% 1.6 100%	1261	2	0.00158604
NP_001153518.1 shugoshin-like 2 isoform 3 [Homo sapiens] 19.3 19.3 71% 1.6 100%	1261
NP_001153519.1 thioredoxin domain-containing protein 16 isoform 2 precursor [Homo sapiens] 19.3 19.3 71% 1.5 100%
NP_001153574.1 lactoperoxidase isoform 3 preproprotein [Homo sapiens] 18.9 18.9 57% 2.0 100%
NP_001153581.1 nitric oxide synthase, endothelial isoform 2 [Homo sapiens] 19.7 35.6 71% 1.6 100%
NP_001153582.1 nitric oxide synthase, endothelial isoform 3 [Homo sapiens] 19.7 35.6 71% 1.6 100%
NP_001153583.1 nitric oxide synthase, endothelial isoform 4 [Homo sapiens] 19.7 35.6 71% 1.6 100%
NP_001153619.1 phospholipase DDHD1 isoform b [Homo sapiens] 22.7 22.7 100% 0.13 71%
NP_001153620.1 phospholipase DDHD1 isoform c [Homo sapiens] 22.7 22.7 100% 0.13 71%
NP_001154897.1 zinc finger protein 610 isoform a [Homo sapiens] >ref|NP_001154898.1| zinc finger protein 610 isoform a [Homo sapiens] >ref|NP_775801.2| zinc finger protein 610 isoform a [Homo sapiens] 20.6 58.3 85% 0.64 83%
NP_001154899.1 zinc finger protein 610 isoform b [Homo sapiens] 20.6 58.3 85% 0.63 83%
NP_001154948.1 WD repeat-containing protein 25 [Homo sapiens] >ref|NP_078791.3| WD repeat-containing protein 25 [Homo sapiens] 19.3 30.1 57% 0.78 100%
NP_001155002.1 granulocyte-macrophage colony-stimulating factor receptor subunit alpha isoform f precursor [Homo sapiens] 19.7 19.7 71% 1.3 100%
NP_001155003.1 granulocyte-macrophage colony-stimulating factor receptor subunit alpha isoform g precursor [Homo sapiens] 19.7 19.7 71% 1.3 100%
NP_001155004.1 granulocyte-macrophage colony-stimulating factor receptor subunit alpha isoform h [Homo sapiens] 19.7 19.7 71% 1.3 100%
NP_001155088.1 ral guanine nucleotide dissociation stimulator-like 3 isoform 1 [Homo sapiens] 19.7 19.7 71% 1.6 100%
NP_001155136.1 radial spoke head protein 4 homolog A isoform 2 [Homo sapiens] 20.2 20.2 85% 0.92 83%
NP_001155280.1 probable G-protein coupled receptor 144 [Homo sapiens] 19.3 19.3 71% 1.6 80%
NP_001155973.1 trinucleotide repeat-containing gene 6B protein isoform 1 [Homo sapiens] 18.0 18.0 57% 1.9 100%
NP_001156729.1 plexin-B3 isoform 2 [Homo sapiens] 22.7 22.7 85% 0.12 83%
NP_001156806.1 synaptotagmin-like protein 5 isoform 2 [Homo sapiens] 18.9 18.9 57% 2.0 100%
NP_001156863.1 zinc finger and SCAN domain-containing protein 12 [Homo sapiens] 20.6 106 85% 0.64 83%
NP_001157016.1 synergin gamma isoform 4 [Homo sapiens] 19.3 19.3 71% 1.5 80%
NP_001157017.1 synergin gamma isoform 5 [Homo sapiens] 19.3 19.3 71% 1.5 80%
NP_001157018.1 synergin gamma isoform 6 [Homo sapiens] 19.3 19.3 71% 1.5 80%
NP_001157019.1 synergin gamma isoform 7 [Homo sapiens] 19.3 19.3 71% 1.5 80%
NP_001157108.1 general transcription factor II-I isoform 5 [Homo sapiens] 21.8 67.9 85% 0.23 83%
NP_001157108.1 general transcription factor II-I isoform 5 [Homo sapiens] 24.0 73.0 100% 0.037 86%
NP_001157149.1 calcium-activated potassium channel subunit beta-3 isoform e [Homo sapiens] 19.3 19.3 71% 1.8 100%
NP_001157284.1 twinkle protein, mitochondrial isoform B [Homo sapiens] 21.4 21.4 85% 0.42 83%
NP_001157412.1 glycogen phosphorylase, liver form isoform 2 [Homo sapiens] 19.3 19.3 100% 1.3 67%
NP_001157748.1 zinc finger protein ZnFP12 isoform 1 [Homo sapiens] 19.7 19.7 85% 1.4 75%
NP_001157787.1 ankyrin repeat domain-containing protein 36A [Homo sapiens] 19.7 19.7 71% 1.5 100%
NP_001157879.1 TLC domain-containing protein 2 [Homo sapiens] 21.0 21.0 57% 0.45 100%
NP_001157879.1 TLC domain-containing protein 2 [Homo sapiens] 24.0 24.0 71% 0.067 100%
NP_001157918.1 uncharacterized protein C6orf132 [Homo sapiens] 18.9 18.9 57% 2.0 100%
NP_001157934.1 mucin-12 precursor [Homo sapiens] 19.3 19.3 71% 2.0 100%
NP_001157947.1 solute carrier family 41 member 3 isoform 5 [Homo sapiens] 18.9 18.9 85% 2.0 83%
NP_001157979.1 nebulin isoform 1 [Homo sapiens] 20.2 20.2 71% 1.2 100%
NP_001157980.1 nebulin isoform 2 [Homo sapiens] 20.2 20.2 71% 1.2 100%
NP_001158136.1 microtubule-associated serine/threonine-protein kinase 4 isoform c [Homo sapiens] 20.2 36.9 85% 1.2 100%
NP_001158137.1 UPF0606 protein KIAA1549 isoform 2 [Homo sapiens] 20.6 20.6 71% 0.85 100%
NP_001158188.1 glycogen phosphorylase, muscle form isoform 2 [Homo sapiens] 19.3 19.3 100% 1.3 67%
NP_001158213.1 rho GTPase-activating protein 4 isoform 1 [Homo sapiens] 27.8 27.8 85% 0.003 100%
NP_001158229.1 carboxyl-terminal PDZ ligand of neuronal nitric oxide synthase protein isoform 3 [Homo sapiens] 19.3 19.3 85% 2.0 83%
NP_001158312.1 LYR motif-containing protein 4 isoform 2 [Homo sapiens] 22.3 22.3 71% 0.20 100%
NP_001159405.1 regulator of G-protein signaling 9 isoform 3 [Homo sapiens] 19.7 19.7 71% 0.95 83%
NP_001159417.2 chloride channel protein ClC-Kb isoform 2 [Homo sapiens] 18.0 18.0 71% 1.9 80%
NP_001159435.1 sodium channel protein type 1 subunit alpha isoform 1 [Homo sapiens] >ref|NP_001189364.1| sodium channel protein type 1 subunit alpha isoform 1 [Homo sapiens] 21.0 21.0 57% 0.46 100%	2009	2	0.00099552
NP_001159435.1 sodium channel protein type 1 subunit alpha isoform 1 [Homo sapiens] >ref|NP_001189364.1| sodium channel protein type 1 subunit alpha isoform 1 [Homo sapiens] 24.0 24.0 71% 0.071 100%	2009
NP_001159436.1 sodium channel protein type 1 subunit alpha isoform 3 [Homo sapiens] 21.0 21.0 57% 0.46 100%	1981	2	0.00100959
NP_001159436.1 sodium channel protein type 1 subunit alpha isoform 3 [Homo sapiens] 24.0 24.0 71% 0.071 100%	1981
NP_001159444.1 pro-neuregulin-3, membrane-bound isoform isoform 2 [Homo sapiens] 19.3 19.3 57% 1.6 100%	695	4	0.0057554
NP_001159444.1 pro-neuregulin-3, membrane-bound isoform isoform 2 [Homo sapiens] 19.3 19.3 57% 2.0 100%	695
NP_001159444.1 pro-neuregulin-3, membrane-bound isoform isoform 2 [Homo sapiens] 19.3 33.9 57% 1.8 100%	695
NP_001159444.1 pro-neuregulin-3, membrane-bound isoform isoform 2 [Homo sapiens] 20.2 20.2 85% 0.97 83%	695
NP_001159531.1 hydroxymethylglutaryl-CoA lyase, mitochondrial isoform 2 precursor [Homo sapiens] 19.7 19.7 85% 1.4 83%
NP_001159736.1 latent-transforming growth factor beta-binding protein 1 isoform 4 precursor [Homo sapiens] 19.3 19.3 71% 2.0 100%
NP_001159737.1 latent-transforming growth factor beta-binding protein 1 isoform 3 precursor [Homo sapiens] 19.3 19.3 71% 2.0 100%
NP_001159738.1 latent-transforming growth factor beta-binding protein 1 isoform 5 precursor [Homo sapiens] 19.3 19.3 71% 2.0 100%
NP_001159751.1 PAB-dependent poly(A)-specific ribonuclease subunit 2 isoform 2 [Homo sapiens] 19.7 19.7 57% 0.96 100%
NP_001159845.1 E3 ubiquitin-protein ligase MARCH1 isoform 1 [Homo sapiens] 18.5 18.5 57% 1.4 75%
NP_001160051.1 serotonin N-acetyltransferase isoform 1 [Homo sapiens] 19.7 19.7 85% 1.4 75%
NP_001160164.1 uncharacterized protein C11orf91 [Homo sapiens] 18.5 18.5 71% 1.2 80%
NP_001160166.1 neuronal acetylcholine receptor subunit alpha-3 isoform 2 precursor [Homo sapiens] 19.3 19.3 57% 1.6 100%	489	4	0.00817996	1330.9	2.72168
NP_001160166.1 neuronal acetylcholine receptor subunit alpha-3 isoform 2 precursor [Homo sapiens] 19.3 19.3 57% 1.6 100%	489
NP_001160166.1 neuronal acetylcholine receptor subunit alpha-3 isoform 2 precursor [Homo sapiens] 19.3 19.3 57% 1.8 100%	489
NP_001160166.1 neuronal acetylcholine receptor subunit alpha-3 isoform 2 precursor [Homo sapiens] 19.3 19.3 57% 1.8 100%	489
NP_001161089.1 DNA mismatch repair protein Mlh1 isoform 2 [Homo sapiens] 19.3 19.3 85% 1.5 55%
NP_001161090.1 DNA mismatch repair protein Mlh1 isoform 3 [Homo sapiens] >ref|NP_001161091.1| DNA mismatch repair protein Mlh1 isoform 3 [Homo sapiens] 19.3 19.3 85% 1.5 55%
NP_001161095.1 voltage-dependent L-type calcium channel subunit alpha-1C isoform 21 [Homo sapiens] 19.3 19.3 100% 1.8 71%
NP_001161096.1 voltage-dependent L-type calcium channel subunit alpha-1C isoform 22 [Homo sapiens] 19.3 19.3 100% 1.8 71%
NP_001161097.1 voltage-dependent L-type calcium channel subunit alpha-1C isoform 23 [Homo sapiens] 19.3 19.3 100% 1.8 71%
NP_001161139.1 cadherin-18 isoform 2 preproprotein [Homo sapiens] 20.2 20.2 71% 1.1 100%
NP_001161153.1 Friend leukemia integration 1 transcription factor isoform 2 [Homo sapiens] 22.3 22.3 71% 0.10 100%
NP_001161210.1 neuron navigator 1 isoform 2 [Homo sapiens] 18.9 29.7 85% 2.0 100%
NP_001161221.1 adenylate cyclase type 10 isoform 2 [Homo sapiens] 19.3 19.3 85% 1.8 83%	1457	3	0.00205903
NP_001161221.1 adenylate cyclase type 10 isoform 2 [Homo sapiens] 21.0 34.8 71% 0.63 100%	1457
NP_001161221.1 adenylate cyclase type 10 isoform 2 [Homo sapiens] 23.1 36.9 100% 0.14 88%	1457
NP_001161354.1 ankyrin repeat domain-containing protein 50 isoform 2 [Homo sapiens] 19.3 19.3 57% 1.7 100%	1250	3	0.0024
NP_001161354.1 ankyrin repeat domain-containing protein 50 isoform 2 [Homo sapiens] 19.3 19.3 57% 1.7 100%	1250
NP_001161354.1 ankyrin repeat domain-containing protein 50 isoform 2 [Homo sapiens] 20.2 20.2 71% 0.83 80%	1250
NP_001161403.1 interleukin-1 receptor accessory protein isoform 3 precursor [Homo sapiens] 18.9 18.9 71% 2.0 80%	687	2	0.00291121
NP_001161403.1 interleukin-1 receptor accessory protein isoform 3 precursor [Homo sapiens] 20.2 20.2 71% 0.93 100%	687
NP_001161412.1 calcium-dependent secretion activator 2 isoform c [Homo sapiens] 19.3 19.3 57% 1.8 100%
NP_001161417.1 voltage-dependent L-type calcium channel subunit beta-2 isoform 9 [Homo sapiens] 20.2 20.2 71% 0.80 100%
NP_001161443.1 tRNA (uracil(54)-C(5))-methyltransferase homolog isoform b [Homo sapiens] 19.3 19.3 100% 1.7 71%
NP_001161461.1 polyglutamine-binding protein 1 isoform 4 [Homo sapiens] 18.9 18.9 57% 1.4 100%
NP_001161464.1 polyglutamine-binding protein 1 isoform 6 [Homo sapiens] 18.9 18.9 57% 1.4 100%
NP_001161788.1 UDP-glucuronosyltransferase 3A2 isoform 2 precursor [Homo sapiens] 19.3 19.3 57% 1.5 100%
NP_001161827.1 oncostatin-M-specific receptor subunit beta isoform 2 precursor [Homo sapiens] 18.5 18.5 100% 2.0 71%
NP_001162.4 multidrug resistance-associated protein 6 isoform 1 [Homo sapiens] 19.3 19.3 71% 1.6 80%
NP_001162023.1 nucleoporin NDC1 isoform 2 [Homo sapiens] 18.9 18.9 85% 0.94 83%
NP_001162593.1 AF4/FMR2 family member 2 isoform 2 [Homo sapiens] 18.9 18.9 71% 1.4 80%
NP_001162594.1 AF4/FMR2 family member 2 isoform 3 [Homo sapiens] 18.9 18.9 71% 1.4 80%
NP_001162595.1 AF4/FMR2 family member 2 isoform 4 [Homo sapiens] 18.9 18.9 71% 1.4 80%
NP_001162596.1 AF4/FMR2 family member 2 isoform 5 [Homo sapiens] 18.9 18.9 71% 1.4 80%
NP_001164099.1 AF4/FMR2 family member 2 isoform 6 [Homo sapiens] 18.9 18.9 71% 1.4 80%
NP_001164111.1 cyclin-dependent kinase 20 isoform 5 [Homo sapiens] 19.3 19.3 57% 1.4 100%
NP_001164163.1 cancer-associated gene 1 protein isoform 1 [Homo sapiens] 19.3 19.3 85% 1.9 83%
NP_001164164.1 cancer-associated gene 1 protein isoform 2 [Homo sapiens] 19.3 19.3 85% 1.9 83%
NP_001164166.1 spermatogenesis-associated protein 22 isoform 2 [Homo sapiens] >ref|NP_001164168.1| spermatogenesis-associated protein 22 isoform 2 [Homo sapiens] >ref|NP_001164169.1| spermatogenesis-associated protein 22 isoform 2 [Homo sapiens] >ref|NP_115987.2| spermatogenesis-associated protein 22 isoform 2 [Homo sapiens] 20.6 20.6 100% 0.68 55%
NP_001164170.1 spermatogenesis-associated protein 22 isoform 1 [Homo sapiens] 20.6 20.6 100% 0.68 55%
NP_001164197.1 integral membrane protein GPR137 isoform 4 [Homo sapiens] 18.9 18.9 100% 1.2 71%
NP_001164351.1 integral membrane protein GPR137 isoform 2 [Homo sapiens] 18.9 18.9 100% 1.2 71%
NP_001164352.1 integral membrane protein GPR137 isoform 1 [Homo sapiens] 18.9 18.9 100% 1.2 71%
NP_001164428.1 telomerase-binding protein EST1A isoform 2 [Homo sapiens] 19.3 19.3 85% 1.4 67%
NP_001164432.1 immunoglobulin superfamily member 1 isoform 3 precursor [Homo sapiens] 19.7 19.7 100% 1.3 71%
NP_001164433.1 immunoglobulin superfamily member 1 isoform 4 [Homo sapiens] 19.7 19.7 100% 1.3 71%
NP_001164554.1 sphingomyelin phosphodiesterase 4 isoform 3 [Homo sapiens] 19.3 19.3 71% 1.8 100%	764	2	0.0026178
NP_001164554.1 sphingomyelin phosphodiesterase 4 isoform 3 [Homo sapiens] 19.7 19.7 85% 1.3 67%	764
NP_001165084.1 prolyl endopeptidase-like isoform 4 [Homo sapiens] >ref|NP_001165088.1| prolyl endopeptidase-like isoform 4 [Homo sapiens] 21.0 21.0 71% 0.59 100%
NP_001165377.1 U8 snoRNA-decapping enzyme isoform 1 [Homo sapiens] 21.0 21.0 85% 0.59 83%
NP_001165439.1 cadherin-related family member 5 isoform 4 precursor [Homo sapiens] 19.3 19.3 57% 1.8 100%
NP_001165450.1 zinc finger protein 829 isoform 1 [Homo sapiens] 19.3 52.4 85% 1.6 83%
NP_001165697.1 zinc finger protein 540 isoform b [Homo sapiens] 20.6 116 100% 0.64 83%
NP_001165763.1 magnesium transporter NIPA4 isoform 2 [Homo sapiens] 18.0 18.0 57% 1.9 100%
NP_001165806.1 plastin-3 isoform 2 [Homo sapiens] 18.9 18.9 71% 1.9 80%
NP_001165973.1 sodium-dependent noradrenaline transporter isoform 3 [Homo sapiens] 18.9 18.9 100% 1.8 56%	512	6	0.0117188	1705.2	3.33047
NP_001165973.1 sodium-dependent noradrenaline transporter isoform 3 [Homo sapiens] 18.9 18.9 57% 2.0 100%	512
NP_001165973.1 sodium-dependent noradrenaline transporter isoform 3 [Homo sapiens] 19.3 19.3 57% 1.7 100%	512
NP_001165973.1 sodium-dependent noradrenaline transporter isoform 3 [Homo sapiens] 19.3 19.3 85% 1.6 67%	512
NP_001165973.1 sodium-dependent noradrenaline transporter isoform 3 [Homo sapiens] 21.4 21.4 71% 0.34 80%	512
NP_001165973.1 sodium-dependent noradrenaline transporter isoform 3 [Homo sapiens] 21.4 21.4 71% 0.34 80%	512
NP_001165975.1 sodium-dependent noradrenaline transporter isoform 1 [Homo sapiens] 18.9 18.9 100% 1.8 56%	628	5	0.00796178	1694.6	2.69841
NP_001165975.1 sodium-dependent noradrenaline transporter isoform 1 [Homo sapiens] 18.9 18.9 57% 2.0 100%	628
NP_001165975.1 sodium-dependent noradrenaline transporter isoform 1 [Homo sapiens] 19.3 19.3 57% 1.7 100%	628
NP_001165975.1 sodium-dependent noradrenaline transporter isoform 1 [Homo sapiens] 19.3 19.3 85% 1.6 67%	628
NP_001165975.1 sodium-dependent noradrenaline transporter isoform 1 [Homo sapiens] 21.8 21.8 71% 0.28 100%	628
NP_001166117.1 1-phosphatidylinositol 4,5-bisphosphate phosphodiesterase beta-4 isoform c [Homo sapiens] 20.6 20.6 100% 0.68 86%
NP_001166879.1 obscurin-like protein 1 isoform 3 precursor [Homo sapiens] 19.3 19.3 57% 1.7 100%	1025	2	0.00195122
NP_001166879.1 obscurin-like protein 1 isoform 3 precursor [Homo sapiens] 19.3 19.3 57% 1.7 100%	1025
NP_001166896.1 whirlin isoform 3 [Homo sapiens] 19.7 19.7 85% 0.77 67%
NP_001166969.1 lysosomal alpha-mannosidase isoform 2 precursor [Homo sapiens] 19.7 19.7 85% 0.82 83%
NP_001167522.1 voltage-dependent calcium channel subunit alpha-2/delta-2 isoform c [Homo sapiens] 20.6 20.6 71% 0.84 100%
NP_001167532.1 protein SMG7 isoform 5 [Homo sapiens] 18.9 18.9 100% 1.8 57%
NP_001167561.1 sodium bicarbonate transporter-like protein 11 isoform 1 [Homo sapiens] 19.3 19.3 57% 1.3 100%
NP_001170829.1 integral membrane protein GPR137 isoform 5 [Homo sapiens] 18.9 18.9 100% 1.2 71%
NP_001170852.1 cytoplasmic polyadenylation element-binding protein 2 isoform C [Homo sapiens] 20.6 20.6 71% 0.75 100%
NP_001170853.1 cytoplasmic polyadenylation element-binding protein 2 isoform D [Homo sapiens] 20.6 20.6 71% 0.75 100%
NP_001170854.1 cytoplasmic polyadenylation element-binding protein 2 isoform E [Homo sapiens] 20.6 20.6 71% 0.75 100%
NP_001170855.1 cytoplasmic polyadenylation element-binding protein 2 isoform F [Homo sapiens] 20.6 20.6 71% 0.75 100%
NP_001170986.1 abhydrolase domain-containing protein 16A isoform b [Homo sapiens] 23.1 37.3 100% 0.11 86%
NP_001171134.1 telomere-associated protein RIF1 isoform 2 [Homo sapiens] >ref|NP_001171135.1| telomere-associated protein RIF1 isoform 2 [Homo sapiens] >ref|NP_001171136.1| telomere-associated protein RIF1 isoform 2 [Homo sapiens] 19.7 19.7 71% 1.2 100%
NP_001171164.1 rho-guanine nucleotide exchange factor isoform 2 [Homo sapiens] 22.3 31.8 100% 0.35 100%
NP_001171346.1 neuroendocrine convertase 1 isoform 2 [Homo sapiens] 24.4 24.4 85% 0.033 83%
NP_001171474.1 WD repeat-containing protein 66 isoform 2 [Homo sapiens] 19.7 19.7 57% 1.2 100%	941	2	0.0021254
NP_001171474.1 WD repeat-containing protein 66 isoform 2 [Homo sapiens] 19.7 19.7 85% 1.1 83%	941
NP_001171501.1 splicing factor 1 isoform 6 [Homo sapiens] 20.2 20.2 57% 0.68 100%	673	2	0.00297177
NP_001171501.1 splicing factor 1 isoform 6 [Homo sapiens] 20.2 58.8 71% 0.97 100%	673
NP_001171502.1 splicing factor 1 isoform 5 [Homo sapiens] 20.2 20.2 57% 0.68 100%	613	2	0.00326264
NP_001171502.1 splicing factor 1 isoform 5 [Homo sapiens] 20.2 58.8 71% 0.97 100%	613
NP_001171545.1 glutamate receptor-interacting protein 1 isoform 2 [Homo sapiens] 20.6 20.6 71% 0.72 100%
NP_001171557.1 zinc finger X-chromosomal protein isoform 2 [Homo sapiens] 20.2 20.2 71% 0.82 100%
NP_001171571.1 T-cell surface glycoprotein CD8 beta chain isoform 6 precursor [Homo sapiens] 20.6 20.6 71% 0.81 100%
NP_001171619.1 nephronectin isoform A precursor [Homo sapiens] 19.3 19.3 71% 1.8 100%
NP_001171620.1 nephronectin isoform C precursor [Homo sapiens] 19.3 19.3 71% 1.8 100%
NP_001171621.1 nephronectin isoform D precursor [Homo sapiens] 19.3 19.3 71% 1.8 100%
NP_001171622.1 nephronectin isoform E precursor [Homo sapiens] 19.3 19.3 71% 1.8 100%
NP_001171651.1 glucose-6-phosphate isomerase isoform 1 [Homo sapiens] 19.7 19.7 57% 0.95 100%
NP_001171725.1 extended synaptotagmin-1 isoform 1 [Homo sapiens] 18.9 47.7 85% 2.0 100%
NP_001171725.1 extended synaptotagmin-1 isoform 1 [Homo sapiens] 21.4 21.4 100% 0.46 86%
NP_001171761.1 solute carrier family 12 member 1 isoform F [Homo sapiens] 19.7 19.7 100% 1.2 71%
NP_001171952.1 claudin-7 isoform 2 precursor [Homo sapiens] 19.7 19.7 85% 1.1 83%
NP_001171968.1 peroxisomal acyl-coenzyme A oxidase 1 isoform c [Homo sapiens] 19.7 36.9 100% 1.2 83%	622	2	0.00321543
NP_001171968.1 peroxisomal acyl-coenzyme A oxidase 1 isoform c [Homo sapiens] 21.8 21.8 71% 0.32 100%	622
NP_001177341.1 rab effector Noc2 isoform 2 [Homo sapiens] >ref|NP_001177342.1| rab effector Noc2 isoform 2 [Homo sapiens] 19.3 19.3 57% 1.5 100%
NP_001177649.1 inhibitor of nuclear factor kappa-B kinase subunit beta isoform 2 [Homo sapiens] 19.7 19.7 100% 1.2 67%
NP_001177728.1 serine/threonine-protein kinase PLK4 isoform 2 [Homo sapiens] 18.9 18.9 57% 1.7 100%	938	2	0.0021322
NP_001177728.1 serine/threonine-protein kinase PLK4 isoform 2 [Homo sapiens] 21.0 21.0 71% 0.47 80%	938
NP_001177730.1 serine/threonine-protein kinase PLK4 isoform 3 [Homo sapiens] 18.9 18.9 57% 1.7 100%	929	2	0.00215285
NP_001177730.1 serine/threonine-protein kinase PLK4 isoform 3 [Homo sapiens] 21.0 21.0 71% 0.47 80%	929
NP_001177776.1 CCR4-NOT transcription complex subunit 4 isoform c [Homo sapiens] 19.3 19.3 85% 1.7 50%	642	2	0.00311526
NP_001177776.1 CCR4-NOT transcription complex subunit 4 isoform c [Homo sapiens] 21.0 21.0 57% 0.37 100%	642
NP_001177777.1 CCR4-NOT transcription complex subunit 4 isoform d [Homo sapiens] 19.3 19.3 85% 1.7 50%	575	2	0.00347826
NP_001177777.1 CCR4-NOT transcription complex subunit 4 isoform d [Homo sapiens] 21.0 21.0 57% 0.37 100%	575
NP_001177778.1 CCR4-NOT transcription complex subunit 4 isoform e [Homo sapiens] 19.3 19.3 85% 1.7 50%	710	2	0.0028169
NP_001177778.1 CCR4-NOT transcription complex subunit 4 isoform e [Homo sapiens] 21.0 21.0 57% 0.37 100%	710
NP_001177779.1 CCR4-NOT transcription complex subunit 4 isoform f [Homo sapiens] 19.3 19.3 85% 1.7 50%	713	2	0.00280505
NP_001177779.1 CCR4-NOT transcription complex subunit 4 isoform f [Homo sapiens] 21.0 21.0 57% 0.37 100%	713
NP_001177847.1 thyroid hormone receptor alpha isoform 3 [Homo sapiens] 18.9 18.9 57% 1.0 100%
NP_001177875.1 protein FAM193B [Homo sapiens] 19.3 19.3 57% 1.3 100%
NP_001177957.2 transportin-3 isoform 2 [Homo sapiens] 19.3 19.3 57% 1.8 100%	859	4	0.00465658
NP_001177957.2 transportin-3 isoform 2 [Homo sapiens] 19.3 19.3 57% 1.8 100%	859
NP_001177957.2 transportin-3 isoform 2 [Homo sapiens] 19.3 19.3 57% 2.0 100%	859
NP_001177957.2 transportin-3 isoform 2 [Homo sapiens] 22.7 22.7 71% 0.15 100%	859
NP_001180268.1 solute carrier family 13 member 3 isoform c precursor [Homo sapiens] 20.6 20.6 71% 0.74 100%
NP_001180269.1 solute carrier family 13 member 3 isoform d [Homo sapiens] 20.6 20.6 71% 0.74 100%
NP_001180271.1 solute carrier family 13 member 3 isoform e [Homo sapiens] 20.6 20.6 71% 0.74 100%
NP_001180384.1 tRNA (cytosine(34)-C(5))-methyltransferase isoform 2 [Homo sapiens] 19.7 19.7 85% 1.5 83%
NP_001180409.1 aldehyde dehydrogenase family 8 member A1 isoform 3 [Homo sapiens] 21.0 21.0 71% 0.45 100%
NP_001180422.1 neutral amino acid transporter A isoform 2 precursor [Homo sapiens] 19.3 19.3 85% 1.9 83%
NP_001181866.1 pogo transposable element with ZNF domain isoform 4 [Homo sapiens] 19.3 19.3 71% 1.5 100%
NP_001181867.1 pogo transposable element with ZNF domain isoform 5 [Homo sapiens] 19.3 19.3 71% 1.5 100%
NP_001181915.1 UPF0632 protein A precursor [Homo sapiens] 19.3 19.3 57% 1.3 100%	517	7	0.0135397	1167.9	2.25899
NP_001181915.1 UPF0632 protein A precursor [Homo sapiens] 19.3 19.3 57% 1.6 100%	517
NP_001181915.1 UPF0632 protein A precursor [Homo sapiens] 19.3 19.3 57% 1.8 100%	517
NP_001181915.1 UPF0632 protein A precursor [Homo sapiens] 19.3 19.3 57% 2.0 100%	517
NP_001181915.1 UPF0632 protein A precursor [Homo sapiens] 19.7 19.7 71% 1.2 80%	517
NP_001181915.1 UPF0632 protein A precursor [Homo sapiens] 19.7 19.7 71% 1.3 80%	517
NP_001181915.1 UPF0632 protein A precursor [Homo sapiens] 19.7 19.7 71% 1.6 80%	517
NP_001181926.1 cysteine--tRNA ligase, cytoplasmic isoform e [Homo sapiens] 19.3 19.3 71% 1.9 100%
NP_001181943.1 T-cell surface glycoprotein CD4 isoform 2 [Homo sapiens] 19.3 19.3 85% 1.6 83%
NP_001181944.1 T-cell surface glycoprotein CD4 isoform 3 [Homo sapiens] >ref|NP_001181945.1| T-cell surface glycoprotein CD4 isoform 3 [Homo sapiens] >ref|NP_001181946.1| T-cell surface glycoprotein CD4 isoform 3 [Homo sapiens] 19.3 19.3 85% 1.6 83%
NP_001181950.1 putative olfactory receptor GPCRLTM7 [Homo sapiens] 21.8 21.8 71% 0.21 100%
NP_001181982.1 DNA damage-inducible transcript 3 protein isoform 1 [Homo sapiens] >ref|NP_001181983.1| DNA damage-inducible transcript 3 protein isoform 1 [Homo sapiens] >ref|NP_001181984.1| DNA damage-inducible transcript 3 protein isoform 1 [Homo sapiens] >ref|NP_001181985.1| DNA damage-inducible transcript 3 protein isoform 1 [Homo sapiens] 19.7 19.7 85% 1.5 83%
NP_001182064.1 uncharacterized protein LOC646862 [Homo sapiens] 20.2 20.2 71% 1.1 80%
NP_001182068.1 conserved oligomeric Golgi complex subunit 4 isoform 2 [Homo sapiens] 18.9 18.9 57% 1.2 100%
NP_001182196.1 soluble scavenger receptor cysteine-rich domain-containing protein SSC5D isoform 2 precursor [Homo sapiens] 19.7 19.7 57% 1.1 100%	951	2	0.00210305
NP_001182196.1 soluble scavenger receptor cysteine-rich domain-containing protein SSC5D isoform 2 precursor [Homo sapiens] 19.7 19.7 71% 1.3 80%	951
NP_001182209.1 leucine-rich repeat-containing protein 72 [Homo sapiens] 21.4 21.4 100% 0.37 86%
NP_001182317.1 Fc receptor-like protein 5 isoform 2 precursor [Homo sapiens] 19.3 19.3 71% 1.4 100%	998	2	0.00200401
NP_001182317.1 Fc receptor-like protein 5 isoform 2 precursor [Homo sapiens] 20.2 20.2 85% 1.2 83%	998
NP_001182534.1 zinc finger protein 865 [Homo sapiens] 20.2 36.1 71% 1.2 100%
NP_001182557.1 protein AF-10 isoform e [Homo sapiens] >ref|NP_001182559.1| protein AF-10 isoform e [Homo sapiens] 19.3 19.3 71% 1.4 100%
NP_001184033.1 histone-lysine N-methyltransferase MLL isoform 1 precursor [Homo sapiens] 19.3 19.3 57% 1.8 100%
NP_001184188.1 origin recognition complex subunit 3 isoform 3 [Homo sapiens] 20.2 20.2 71% 1.2 100%
NP_001184224.1 extracellular matrix protein 2 isoform 2 precursor [Homo sapiens] 18.9 18.9 57% 1.2 100%
NP_001184225.1 extracellular matrix protein 2 isoform 3 precursor [Homo sapiens] 18.9 18.9 57% 1.2 100%
NP_001184254.1 aryl hydrocarbon receptor nuclear translocator isoform 4 [Homo sapiens] 18.9 18.9 57% 2.0 100%	773	2	0.00258732
NP_001184254.1 aryl hydrocarbon receptor nuclear translocator isoform 4 [Homo sapiens] 18.9 18.9 85% 1.1 83%	773
NP_001185461.1 oxidation resistance protein 1 isoform 3 [Homo sapiens] 18.9 18.9 57% 1.4 100%	874	2	0.00228833
NP_001185461.1 oxidation resistance protein 1 isoform 3 [Homo sapiens] 18.9 18.9 57% 1.7 100%	874
NP_001185462.1 oxidation resistance protein 1 isoform 4 [Homo sapiens] 18.9 18.9 57% 1.4 100%	873	2	0.00229095
NP_001185462.1 oxidation resistance protein 1 isoform 4 [Homo sapiens] 18.9 18.9 57% 1.7 100%	873
NP_001185463.1 oxidation resistance protein 1 isoform 5 [Homo sapiens] 18.9 18.9 57% 1.3 100%	243	2	0.00823045	172	0.707819
NP_001185463.1 oxidation resistance protein 1 isoform 5 [Homo sapiens] 18.9 18.9 57% 1.7 100%	243
NP_001185464.1 oxidation resistance protein 1 isoform 6 [Homo sapiens] 18.9 18.9 57% 1.3 100%	216	2	0.00925926	161.6	0.748148
NP_001185464.1 oxidation resistance protein 1 isoform 6 [Homo sapiens] 18.9 18.9 57% 1.7 100%	216
NP_001185487.1 sialic acid-binding Ig-like lectin 9 isoform 1 precursor [Homo sapiens] 18.0 18.0 85% 1.9 63%	479	2	0.00417537
NP_001185487.1 sialic acid-binding Ig-like lectin 9 isoform 1 precursor [Homo sapiens] 21.0 21.0 71% 0.62 100%	479
NP_001185551.1 tumor necrosis factor ligand superfamily member 13 isoform delta [Homo sapiens] 18.9 18.9 57% 1.3 100%	223	2	0.00896861	258	1.15695
NP_001185551.1 tumor necrosis factor ligand superfamily member 13 isoform delta [Homo sapiens] 18.9 18.9 57% 1.7 100%	223
NP_001185552.1 tumor necrosis factor ligand superfamily member 13 isoform zeta [Homo sapiens] 18.9 18.9 57% 1.3 100%	222	2	0.00900901	258	1.16216
NP_001185552.1 tumor necrosis factor ligand superfamily member 13 isoform zeta [Homo sapiens] 18.9 18.9 57% 1.7 100%	222
NP_001185553.1 tumor necrosis factor ligand superfamily member 13 isoform eta [Homo sapiens] 18.9 18.9 57% 1.3 100%	205	2	0.0097561	240.7	1.17415
NP_001185553.1 tumor necrosis factor ligand superfamily member 13 isoform eta [Homo sapiens] 18.9 18.9 57% 1.7 100%	205
NP_001185594.1 rho guanine nucleotide exchange factor 12 isoform 2 [Homo sapiens] 21.0 21.0 71% 0.52 100%
NP_001185688.1 LY75-CD302 fusion protein isoform 1 precursor [Homo sapiens] 18.9 18.9 85% 2.0 83%
NP_001185689.1 LY75-CD302 fusion protein isoform 2 precursor [Homo sapiens] 18.9 18.9 85% 2.0 83%
NP_001185744.1 mucin-22 precursor [Homo sapiens] 20.6 20.6 71% 0.85 100%
NP_001185808.1 ATP5J2-PTCD1 fusion protein [Homo sapiens] 21.0 21.0 71% 0.63 100%
NP_001185867.1 dystrobrevin alpha isoform 10 [Homo sapiens] 21.4 21.4 71% 0.41 100%
NP_001185868.1 dystrobrevin alpha isoform 11 [Homo sapiens] 21.4 21.4 71% 0.41 100%
NP_001185869.1 dystrobrevin alpha isoform 12 [Homo sapiens] 21.4 21.4 71% 0.41 100%
NP_001185870.1 dystrobrevin alpha isoform 13 [Homo sapiens] 21.4 21.4 71% 0.41 100%
NP_001185874.1 dystrobrevin alpha isoform 17 [Homo sapiens] 21.4 21.4 71% 0.41 100%
NP_001185885.1 DDB1- and CUL4-associated factor 6 isoform c [Homo sapiens] 20.2 20.2 71% 0.81 80%
NP_001185886.1 DDB1- and CUL4-associated factor 6 isoform d [Homo sapiens] 20.2 20.2 71% 0.81 80%
NP_001185969.1 stimulated by retinoic acid gene 6 protein homolog isoform d [Homo sapiens] 18.5 18.5 57% 1.4 75%
NP_001185970.1 stimulated by retinoic acid gene 6 protein homolog isoform e [Homo sapiens] 18.5 18.5 57% 1.4 75%
NP_001185971.1 stimulated by retinoic acid gene 6 protein homolog isoform f [Homo sapiens] 18.5 18.5 57% 1.4 75%
NP_001186009.1 podocan isoform 2 [Homo sapiens] >ref|NP_001186010.1| podocan isoform 2 [Homo sapiens] 18.5 34.8 100% 1.9 83%
NP_001186011.1 podocan isoform 3 [Homo sapiens] 18.5 18.5 85% 1.9 83%
NP_001186054.1 COP9 signalosome complex subunit 3 isoform 2 [Homo sapiens] 20.2 20.2 71% 1.1 100%
NP_001186077.1 putative sodium-coupled neutral amino acid transporter 11 isoform 1 [Homo sapiens] 19.7 19.7 71% 1.5 100%
NP_001186135.1 probable folate receptor delta precursor [Homo sapiens] 20.2 34.8 85% 0.98 100%
NP_001186211.2 lipopolysaccharide-responsive and beige-like anchor protein isoform 1 [Homo sapiens] 18.5 18.5 57% 1.7 100%	2851	4	0.00140302
NP_001186211.2 lipopolysaccharide-responsive and beige-like anchor protein isoform 1 [Homo sapiens] 18.9 18.9 85% 1.8 67%	2851
NP_001186211.2 lipopolysaccharide-responsive and beige-like anchor protein isoform 1 [Homo sapiens] 21.0 21.0 71% 0.60 100%	2851
NP_001186211.2 lipopolysaccharide-responsive and beige-like anchor protein isoform 1 [Homo sapiens] 21.8 36.1 85% 0.29 100%	2851
NP_001186318.1 band 4.1-like protein 2 isoform c [Homo sapiens] >ref|NP_001186317.1| band 4.1-like protein 2 isoform c [Homo sapiens] 18.9 18.9 71% 2.0 80%	852	2	0.00234742
NP_001186318.1 band 4.1-like protein 2 isoform c [Homo sapiens] >ref|NP_001186317.1| band 4.1-like protein 2 isoform c [Homo sapiens] 19.3 19.3 85% 2.0 83%	852
NP_001186346.1 rho GTPase-activating protein 23 [Homo sapiens] 19.3 19.3 57% 0.70 100%
NP_001186550.1 nuclear receptor coactivator 7 isoform 3 [Homo sapiens] 18.9 18.9 57% 1.4 100%	827	2	0.00241838
NP_001186550.1 nuclear receptor coactivator 7 isoform 3 [Homo sapiens] 18.9 18.9 57% 1.7 100%	827
NP_001186551.1 nuclear receptor coactivator 7 isoform 4 [Homo sapiens] 18.9 18.9 57% 1.3 100%	219	2	0.00913242	221.2	1.01005
NP_001186551.1 nuclear receptor coactivator 7 isoform 4 [Homo sapiens] 18.9 18.9 57% 1.7 100%	219
NP_001186582.1 polyamine-modulated factor 1 isoform 3 [Homo sapiens] 19.3 19.3 57% 1.7 100%	180	4	0.0222222	881.8	4.89889
NP_001186582.1 polyamine-modulated factor 1 isoform 3 [Homo sapiens] 20.6 20.6 71% 0.71 83%	180
NP_001186582.1 polyamine-modulated factor 1 isoform 3 [Homo sapiens] 22.7 22.7 71% 0.14 100%	180
NP_001186582.1 polyamine-modulated factor 1 isoform 3 [Homo sapiens] 22.7 22.7 71% 0.17 100%	180
NP_001186590.1 PMF1-BGLAP protein isoform 1 [Homo sapiens] 19.3 19.3 57% 1.7 100%	220	4	0.0181818	890.5	4.04773
NP_001186590.1 PMF1-BGLAP protein isoform 1 [Homo sapiens] 20.6 20.6 71% 0.72 83%	220
NP_001186590.1 PMF1-BGLAP protein isoform 1 [Homo sapiens] 22.7 22.7 71% 0.14 100%	220
NP_001186590.1 PMF1-BGLAP protein isoform 1 [Homo sapiens] 22.7 22.7 71% 0.17 100%	220
NP_001186628.1 putative ATP-dependent RNA helicase DHX33 isoform 2 [Homo sapiens] 20.2 20.2 85% 1.0 83%
NP_001186744.1 gamma-glutamylcyclotransferase isoform 2 [Homo sapiens] 19.7 19.7 71% 1.1 80%
NP_001186750.1 magnesium-dependent phosphatase 1 isoform 2 [Homo sapiens] 18.5 18.5 57% 1.4 75%	122	2	0.0163934	254.7	2.0877
NP_001186750.1 magnesium-dependent phosphatase 1 isoform 2 [Homo sapiens] 19.3 19.3 71% 0.97 80%	122
NP_001186751.1 magnesium-dependent phosphatase 1 isoform 3 [Homo sapiens] 18.5 18.5 57% 1.4 75%	137	2	0.0145985	168.7	1.23139
NP_001186751.1 magnesium-dependent phosphatase 1 isoform 3 [Homo sapiens] 19.3 19.3 71% 0.97 80%	137
NP_001186776.1 E3 ubiquitin-protein ligase SMURF1 isoform 3 [Homo sapiens] 19.3 19.3 57% 1.7 100%
NP_001186846.1 phosphoacetylglucosamine mutase isoform 1 [Homo sapiens] 19.3 19.3 71% 1.7 100%
NP_001186847.1 phosphoacetylglucosamine mutase isoform 3 [Homo sapiens] 19.3 19.3 71% 1.7 100%
NP_001186848.1 phosphoacetylglucosamine mutase isoform 4 [Homo sapiens] 19.3 19.3 71% 1.7 100%
NP_001186871.1 protein dopey-1 isoform b [Homo sapiens] 18.9 18.9 57% 2.0 100%
NP_001186982.1 melanocyte protein PMEL isoform 2 precursor [Homo sapiens] 18.9 18.9 85% 1.8 67%
NP_001186983.1 melanocyte protein PMEL isoform 1 precursor [Homo sapiens] 18.9 18.9 85% 1.8 67%
NP_001188330.1 galactocerebrosidase isoform c precursor [Homo sapiens] 20.2 20.2 100% 0.56 71%
NP_001188331.1 galactocerebrosidase isoform d [Homo sapiens] 20.2 20.2 100% 0.56 71%
NP_001188386.1 inactive serine/threonine-protein kinase TEX14 isoform c [Homo sapiens] 19.3 19.3 57% 1.3 100%
NP_001188493.1 pleiotropic regulator 1 isoform 2 [Homo sapiens] 19.3 19.3 57% 1.3 100%
NP_001189.2 PR domain zinc finger protein 1 isoform 1 [Homo sapiens] 19.7 19.7 71% 1.6 100%
NP_001190980.1 mitochondrial uncoupling protein 4 isoform 2 [Homo sapiens] 19.7 19.7 100% 1.5 86%	300	4	0.0133333	1468.8	4.896
NP_001190980.1 mitochondrial uncoupling protein 4 isoform 2 [Homo sapiens] 20.6 20.6 71% 0.81 100%	300
NP_001190980.1 mitochondrial uncoupling protein 4 isoform 2 [Homo sapiens] 20.6 20.6 71% 0.81 100%	300
NP_001190980.1 mitochondrial uncoupling protein 4 isoform 2 [Homo sapiens] 20.6 20.6 71% 0.81 100%	300
NP_001191030.1 cancer susceptibility candidate protein 1 isoform e [Homo sapiens] 19.7 19.7 85% 1.3 46%
NP_001191031.1 cancer susceptibility candidate protein 1 isoform d [Homo sapiens] 19.7 19.7 85% 1.3 46%
NP_001191047.1 C-type lectin domain family 17, member A isoform 1 [Homo sapiens] 18.5 18.5 71% 1.6 80%
NP_001191126.1 neurobeachin isoform 2 [Homo sapiens] 19.3 19.3 71% 1.8 80%	739	3	0.00405954
NP_001191126.1 neurobeachin isoform 2 [Homo sapiens] 20.2 35.2 100% 0.94 83%	739
NP_001191126.1 neurobeachin isoform 2 [Homo sapiens] 21.0 21.0 71% 0.59 100%	739
NP_001191281.1 testican-3 isoform 3 [Homo sapiens] 19.7 19.7 71% 1.1 80%
NP_001191282.1 testican-3 isoform 4 [Homo sapiens] 19.7 19.7 71% 1.1 80%
NP_001191283.1 testican-3 isoform 5 [Homo sapiens] 19.7 19.7 71% 1.1 80%
NP_001191284.1 testican-3 isoform 6 [Homo sapiens] 19.7 19.7 71% 1.1 80%
NP_001191285.1 testican-3 isoform 7 precursor [Homo sapiens] 19.7 19.7 71% 1.1 80%
NP_001191287.1 testican-3 isoform 9 precursor [Homo sapiens] 19.7 19.7 71% 1.1 80%
NP_001191345.1 regulator of G-protein signaling 6 isoform 1 [Homo sapiens] >ref|NP_001191353.1| regulator of G-protein signaling 6 isoform 1 [Homo sapiens] 18.9 18.9 71% 1.4 80%
NP_001191346.1 regulator of G-protein signaling 6 isoform 3 [Homo sapiens] 18.9 18.9 71% 1.4 80%
NP_001191347.1 regulator of G-protein signaling 6 isoform 4 [Homo sapiens] 18.9 18.9 71% 1.4 80%
NP_001191352.1 regulator of G-protein signaling 6 isoform 9 [Homo sapiens] 18.9 18.9 71% 1.4 80%
NP_001191407.1 uncharacterized protein LOC100533496 [Homo sapiens] 21.4 21.4 57% 0.32 100%
NP_001191455.1 translocon-associated protein subunit delta isoform 1 precursor [Homo sapiens] 19.7 19.7 71% 1.5 100%
NP_001191456.1 translocon-associated protein subunit delta isoform 3 precursor [Homo sapiens] 19.7 19.7 71% 1.5 100%
NP_001191673.1 cadherin-16 isoform 2 precursor [Homo sapiens] 19.7 19.7 71% 1.1 80%
NP_001191674.1 cadherin-16 isoform 3 precursor [Homo sapiens] 19.7 19.7 71% 1.1 80%
NP_001191675.1 cadherin-16 isoform 4 precursor [Homo sapiens] 19.7 19.7 71% 1.1 80%
NP_001191746.1 zinc finger protein 587 isoform 2 [Homo sapiens] 20.6 49.8 85% 0.64 83%
NP_001191798.1 WNT1-inducible-signaling pathway protein 1 isoform 3 precursor [Homo sapiens] 20.2 20.2 85% 0.89 83%
NP_001191799.1 WNT1-inducible-signaling pathway protein 1 isoform 4 precursor [Homo sapiens] 20.2 20.2 85% 0.87 83%
NP_001191892.1 pre-B-cell leukemia transcription factor 1 isoform 3 [Homo sapiens] 18.9 18.9 57% 2.0 100%	420	5	0.0119048	1027.8	2.44714
NP_001191892.1 pre-B-cell leukemia transcription factor 1 isoform 3 [Homo sapiens] 19.7 19.7 100% 1.4 71%	420
NP_001191892.1 pre-B-cell leukemia transcription factor 1 isoform 3 [Homo sapiens] 19.7 19.7 85% 1.5 83%	420
NP_001191892.1 pre-B-cell leukemia transcription factor 1 isoform 3 [Homo sapiens] 20.6 20.6 85% 0.68 83%	420
NP_001191892.1 pre-B-cell leukemia transcription factor 1 isoform 3 [Homo sapiens] 21.8 21.8 100% 0.28 60%	420
NP_001192176.1 long-chain-fatty-acid--CoA ligase 6 isoform c [Homo sapiens] 19.3 19.3 57% 1.6 100%	687	4	0.00582242
NP_001192176.1 long-chain-fatty-acid--CoA ligase 6 isoform c [Homo sapiens] 19.3 19.3 57% 1.8 100%	687
NP_001192176.1 long-chain-fatty-acid--CoA ligase 6 isoform c [Homo sapiens] 19.3 19.3 57% 2.0 100%	687
NP_001192176.1 long-chain-fatty-acid--CoA ligase 6 isoform c [Homo sapiens] 21.8 21.8 71% 0.30 100%	687
NP_001192177.1 long-chain-fatty-acid--CoA ligase 6 isoform d [Homo sapiens] 19.3 19.3 57% 1.6 100%	697	4	0.00573888
NP_001192177.1 long-chain-fatty-acid--CoA ligase 6 isoform d [Homo sapiens] 19.3 19.3 57% 1.8 100%	697
NP_001192177.1 long-chain-fatty-acid--CoA ligase 6 isoform d [Homo sapiens] 19.3 19.3 57% 2.0 100%	697
NP_001192177.1 long-chain-fatty-acid--CoA ligase 6 isoform d [Homo sapiens] 21.8 21.8 71% 0.30 100%	697
NP_001192179.1 long-chain-fatty-acid--CoA ligase 6 isoform e [Homo sapiens] 19.3 19.3 57% 1.6 100%	708	4	0.00564972
NP_001192179.1 long-chain-fatty-acid--CoA ligase 6 isoform e [Homo sapiens] 19.3 19.3 57% 1.8 100%	708
NP_001192179.1 long-chain-fatty-acid--CoA ligase 6 isoform e [Homo sapiens] 19.3 19.3 57% 2.0 100%	708
NP_001192179.1 long-chain-fatty-acid--CoA ligase 6 isoform e [Homo sapiens] 21.8 21.8 71% 0.30 100%	708
NP_001192180.1 long-chain-fatty-acid--CoA ligase 6 isoform f [Homo sapiens] 19.3 19.3 57% 1.6 100%	622	4	0.00643087	1160.2	1.86527
NP_001192180.1 long-chain-fatty-acid--CoA ligase 6 isoform f [Homo sapiens] 19.3 19.3 57% 1.8 100%	622
NP_001192180.1 long-chain-fatty-acid--CoA ligase 6 isoform f [Homo sapiens] 19.3 19.3 57% 2.0 100%	622
NP_001192180.1 long-chain-fatty-acid--CoA ligase 6 isoform f [Homo sapiens] 21.8 21.8 71% 0.30 100%	622
NP_001192222.1 voltage-dependent R-type calcium channel subunit alpha-1E isoform 1 [Homo sapiens] 18.9 18.9 57% 1.7 100%
NP_001192223.1 voltage-dependent R-type calcium channel subunit alpha-1E isoform 2 [Homo sapiens] 18.9 18.9 57% 1.7 100%
NP_001193457.1 cartilage acidic protein 1 isoform B precursor [Homo sapiens] 20.2 20.2 71% 1.1 100%
NP_001193486.1 protein RIC1 homolog isoform c [Homo sapiens] 19.7 19.7 57% 1.1 100%
NP_001193575.1 A-kinase-interacting protein 1 isoform b [Homo sapiens] 19.3 19.3 71% 1.9 100%
NP_001193576.1 A-kinase-interacting protein 1 isoform c [Homo sapiens] 19.3 19.3 71% 1.9 100%
NP_001193577.1 A-kinase-interacting protein 1 isoform d [Homo sapiens] 19.3 19.3 71% 1.9 100%
NP_001193676.1 caveolin-2 isoform b [Homo sapiens] 19.7 19.7 71% 1.4 100%
NP_001193677.1 caveolin-2 isoform d [Homo sapiens] 19.7 19.7 71% 1.3 100%
NP_001193784.1 transferrin receptor protein 2 isoform 2 [Homo sapiens] 19.3 19.3 100% 2.0 71%	630	2	0.0031746
NP_001193784.1 transferrin receptor protein 2 isoform 2 [Homo sapiens] 21.4 21.4 85% 0.34 83%	630
NP_001193795.1 interleukin-6 receptor subunit alpha isoform 3 precursor [Homo sapiens] 19.7 19.7 85% 1.2 71%
NP_001193807.1 carboxy-terminal domain RNA polymerase II polypeptide A small phosphatase 1 isoform 3 [Homo sapiens] 20.6 20.6 71% 0.82 100%
NP_001193856.1 dynein heavy chain 8, axonemal [Homo sapiens] 19.3 19.3 57% 1.3 100%
NP_001193875.1 phosphatidylinositol-binding clathrin assembly protein isoform 3 [Homo sapiens] 21.0 21.0 100% 0.53 71%
NP_001193876.1 phosphatidylinositol-binding clathrin assembly protein isoform 4 [Homo sapiens] 21.0 21.0 100% 0.52 71%
NP_001193900.1 receptor-type tyrosine-protein phosphatase beta isoform c precursor [Homo sapiens] 19.7 19.7 71% 1.5 80%	1907	2	0.00104877
NP_001193900.1 receptor-type tyrosine-protein phosphatase beta isoform c precursor [Homo sapiens] 20.2 20.2 85% 1.0 83%	1907
NP_001193901.1 receptor-type tyrosine-protein phosphatase beta isoform d precursor [Homo sapiens] 19.7 19.7 71% 1.5 80%	1907	2	0.00104877
NP_001193901.1 receptor-type tyrosine-protein phosphatase beta isoform d precursor [Homo sapiens] 20.2 20.2 85% 1.0 83%	1907
NP_001193914.1 methyltransferase-like protein 23 isoform 2 [Homo sapiens] >ref|NP_001193915.1| methyltransferase-like protein 23 isoform 2 [Homo sapiens] >ref|NP_001193916.1| methyltransferase-like protein 23 isoform 2 [Homo sapiens] 18.0 18.0 57% 1.8 100%
NP_001193937.1 afadin isoform 1 [Homo sapiens] 18.9 18.9 57% 1.2 100%
NP_001193976.1 attractin isoform 4 [Homo sapiens] 19.3 19.3 57% 1.8 100%
NP_001224.1 caveolin-2 isoform a [Homo sapiens] 19.7 19.7 71% 1.4 100%
NP_001229269.1 uncharacterized protein C1orf101 isoform 3 [Homo sapiens] 24.0 24.0 100% 0.063 86%
NP_001229291.1 melanoma-associated antigen D4 isoform 3 [Homo sapiens] 18.9 18.9 57% 1.4 100%
NP_001229328.1 growth hormone receptor isoform 2 precursor [Homo sapiens] 21.0 36.5 71% 0.39 80%
NP_001229341.1 aryl hydrocarbon receptor repressor isoform 2 [Homo sapiens] 21.0 21.0 100% 0.64 86%
NP_001229342.1 protein kinase C theta type isoform 2 [Homo sapiens] 19.7 19.7 57% 1.1 100%
NP_001229389.1 growth hormone receptor isoform 3 precursor [Homo sapiens] 21.0 36.5 71% 0.39 80%
NP_001229390.1 growth hormone receptor isoform 4 precursor [Homo sapiens] 21.0 36.5 71% 0.38 80%
NP_001229391.1 growth hormone receptor isoform 5 precursor [Homo sapiens] 21.0 36.5 71% 0.38 80%
NP_001229416.1 zinc finger SWIM domain-containing protein KIAA0913 isoform 2 [Homo sapiens] 20.2 20.2 100% 0.85 86%	1837	2	0.00108873
NP_001229416.1 zinc finger SWIM domain-containing protein KIAA0913 isoform 2 [Homo sapiens] 21.4 21.4 85% 0.42 83%	1837
NP_001229417.1 zinc finger SWIM domain-containing protein KIAA0913 isoform 3 [Homo sapiens] 20.2 20.2 100% 0.85 86%	1892	2	0.00105708
NP_001229417.1 zinc finger SWIM domain-containing protein KIAA0913 isoform 3 [Homo sapiens] 21.4 21.4 85% 0.42 83%	1892
NP_001229437.1 oxysterol-binding protein-related protein 1 isoform 3 [Homo sapiens] 18.9 18.9 57% 2.0 100%
NP_001229465.1 UNC93-like protein MFSD11 isoform 2 [Homo sapiens] >ref|NP_001229466.1| UNC93-like protein MFSD11 isoform 2 [Homo sapiens] 19.3 19.3 57% 0.69 100%
NP_001229488.1 mitogen-activated protein kinase kinase kinase kinase 4 isoform 4 [Homo sapiens] 20.6 37.8 100% 0.78 86%
NP_001229489.1 mitogen-activated protein kinase kinase kinase kinase 4 isoform 5 [Homo sapiens] 19.3 36.5 100% 1.9 75%
NP_001229504.1 uncharacterized protein LOC100130451 [Homo sapiens] 19.7 19.7 85% 1.3 86%
NP_001229536.1 neural cell adhesion molecule 1 isoform 5 precursor [Homo sapiens] 19.3 19.3 85% 1.3 71%	884	2	0.00226244
NP_001229536.1 neural cell adhesion molecule 1 isoform 5 precursor [Homo sapiens] 20.6 20.6 85% 0.69 46%	884
NP_001229666.1 uncharacterized protein LOC100506688 [Homo sapiens] 19.3 19.3 57% 1.7 100%
NP_001229707.1 inhibitor of nuclear factor kappa-B kinase subunit beta isoform 5 [Homo sapiens] 19.7 19.7 100% 1.2 67%
NP_001229720.1 uncharacterized protein LOC729220 [Homo sapiens] 21.0 35.2 71% 0.59 100%
NP_001229720.1 uncharacterized protein LOC729220 [Homo sapiens] 21.0 35.2 71% 0.62 100%
NP_001229853.1 zinc finger protein 410 isoform a [Homo sapiens] 18.9 18.9 57% 1.1 100%
NP_001229855.1 zinc finger protein 410 isoform c [Homo sapiens] 18.9 18.9 57% 1.1 100%
NP_001229856.1 zinc finger protein 410 isoform d [Homo sapiens] 18.9 18.9 57% 1.1 100%
NP_001229936.1 prospero homeobox protein 2 isoform 1 [Homo sapiens] 19.3 19.3 57% 0.69 100%
NP_001230022.1 FYN-binding protein isoform 3 [Homo sapiens] 19.7 19.7 71% 1.5 100%
NP_001230037.1 phospholipase D2 isoform PLD2B [Homo sapiens] 19.7 19.7 85% 1.1 67%
NP_001230062.1 NACHT, LRR and PYD domains-containing protein 3 isoform e [Homo sapiens] 20.6 20.6 100% 0.80 86%
NP_001230106.1 fructose-bisphosphate aldolase A isoform 2 [Homo sapiens] 20.2 20.2 71% 0.94 100%
NP_001230115.1 serine/threonine-protein kinase pim-1 isoform 1 [Homo sapiens] 20.2 20.2 57% 0.68 100%
NP_001230131.1 ran-binding protein 6 isoform 2 [Homo sapiens] 19.3 19.3 85% 1.9 83%
NP_001230154.1 pescadillo homolog isoform 2 [Homo sapiens] 20.6 20.6 85% 0.71 83%
NP_001230261.1 seizure 6-like protein 2 isoform 5 precursor [Homo sapiens] 18.9 18.9 71% 2.0 80%
NP_001230262.1 seizure 6-like protein 2 isoform 6 precursor [Homo sapiens] 18.9 18.9 71% 2.0 80%
NP_001230460.1 uncharacterized protein LOC100505679 [Homo sapiens] 20.2 20.2 57% 0.65 100%
NP_001230468.1 interleukin-15 receptor subunit alpha isoform 3 [Homo sapiens] 22.7 22.7 85% 0.15 100%
NP_001230678.1 modulator of retrovirus infection homolog isoform 2 [Homo sapiens] >ref|NP_001230680.1| modulator of retrovirus infection homolog isoform 2 [Homo sapiens] >ref|NP_001230681.1| modulator of retrovirus infection homolog isoform 2 [Homo sapiens] >ref|NP_001230682.1| modulator of retrovirus infection homolog isoform 2 [Homo sapiens] 20.2 20.2 85% 0.95 83%	69	5	0.0724638	1260.4	18.2667	1245
NP_001230678.1 modulator of retrovirus infection homolog isoform 2 [Homo sapiens] >ref|NP_001230680.1| modulator of retrovirus infection homolog isoform 2 [Homo sapiens] >ref|NP_001230681.1| modulator of retrovirus infection homolog isoform 2 [Homo sapiens] >ref|NP_001230682.1| modulator of retrovirus infection homolog isoform 2 [Homo sapiens] 20.6 20.6 71% 0.59 100%	69
NP_001230678.1 modulator of retrovirus infection homolog isoform 2 [Homo sapiens] >ref|NP_001230680.1| modulator of retrovirus infection homolog isoform 2 [Homo sapiens] >ref|NP_001230681.1| modulator of retrovirus infection homolog isoform 2 [Homo sapiens] >ref|NP_001230682.1| modulator of retrovirus infection homolog isoform 2 [Homo sapiens] 20.6 20.6 71% 0.71 100%	69
NP_001230678.1 modulator of retrovirus infection homolog isoform 2 [Homo sapiens] >ref|NP_001230680.1| modulator of retrovirus infection homolog isoform 2 [Homo sapiens] >ref|NP_001230681.1| modulator of retrovirus infection homolog isoform 2 [Homo sapiens] >ref|NP_001230682.1| modulator of retrovirus infection homolog isoform 2 [Homo sapiens] 21.0 21.0 85% 0.43 83%	69
NP_001230678.1 modulator of retrovirus infection homolog isoform 2 [Homo sapiens] >ref|NP_001230680.1| modulator of retrovirus infection homolog isoform 2 [Homo sapiens] >ref|NP_001230681.1| modulator of retrovirus infection homolog isoform 2 [Homo sapiens] >ref|NP_001230682.1| modulator of retrovirus infection homolog isoform 2 [Homo sapiens] 23.5 23.5 85% 0.080 100%	69
NP_001230685.1 paxillin isoform 3 [Homo sapiens] 19.3 19.3 71% 1.4 100%	605	2	0.00330579
NP_001230685.1 paxillin isoform 3 [Homo sapiens] 19.7 19.7 71% 1.2 100%	605
NP_001230695.1 protein O-linked-mannose beta-1,2-N-acetylglucosaminyltransferase 1 isoform 2 [Homo sapiens] 21.8 21.8 71% 0.28 100%
NP_001230937.1 kinesin-like protein KIF1A isoform 1 [Homo sapiens] 20.2 20.2 71% 0.97 100%
NP_001231293.1 rho-guanine nucleotide exchange factor isoform 3 [Homo sapiens] 22.3 22.3 85% 0.35 100%
NP_001231509.1 transformation/transcription domain-associated protein isoform 1 [Homo sapiens] 19.3 19.3 71% 1.6 80%
NP_001231682.1 low affinity immunoglobulin gamma Fc region receptor III-B isoform 1 [Homo sapiens] 19.3 19.3 100% 1.9 71%
NP_001231855.1 U4/U6 small nuclear ribonucleoprotein Prp4 isoform 2 [Homo sapiens] 20.6 20.6 85% 0.62 83%
NP_001231875.1 metalloreductase STEAP2 isoform c [Homo sapiens] 19.3 19.3 57% 1.7 100%
NP_001231875.1 metalloreductase STEAP2 isoform c [Homo sapiens] 19.3 19.3 57% 1.7 100%
NP_001234926.1 CAP-Gly domain-containing linker protein 1 isoform c [Homo sapiens] 20.2 20.2 71% 0.87 100%
NP_001238781.1 phosphoinositide 3-kinase regulatory subunit 5 isoform 2 [Homo sapiens] >ref|NP_001238780.1| phosphoinositide 3-kinase regulatory subunit 5 isoform 2 [Homo sapiens] >ref|NP_001238782.1| phosphoinositide 3-kinase regulatory subunit 5 isoform 2 [Homo sapiens] >ref|NP_001238784.1| phosphoinositide 3-kinase regulatory subunit 5 isoform 2 [Homo sapiens] 20.6 20.6 71% 0.82 100%
NP_001238831.1 non-receptor tyrosine-protein kinase TNK1 isoform 1 [Homo sapiens] 20.6 35.6 71% 0.84 100%
NP_001238900.1 C-Jun-amino-terminal kinase-interacting protein 4 isoform 4 [Homo sapiens] 19.7 19.7 71% 1.3 100%
NP_001238909.1 calcipressin-3 isoform 2 [Homo sapiens] 20.2 20.2 71% 1.2 100%
NP_001238910.1 calcipressin-3 isoform 3 [Homo sapiens] 20.2 20.2 71% 1.1 100%
NP_001238911.1 calcipressin-3 isoform 4 [Homo sapiens] 20.6 20.6 71% 0.51 80%
NP_001238913.1 calcipressin-3 isoform 5 [Homo sapiens] >ref|NP_001238912.1| calcipressin-3 isoform 5 [Homo sapiens] 20.2 20.2 71% 1.1 100%
NP_001238914.1 calcipressin-3 isoform 6 [Homo sapiens] 20.6 20.6 71% 0.49 80%
NP_001238972.1 serine/threonine-protein kinase TAO2 isoform 3 [Homo sapiens] 21.0 39.5 71% 0.60 100%
NP_001239048.1 PAS domain-containing serine/threonine-protein kinase isoform 1 [Homo sapiens] 18.9 18.9 85% 1.2 67%
NP_001239051.1 PAS domain-containing serine/threonine-protein kinase isoform 3 [Homo sapiens] 18.9 18.9 85% 1.2 67%
NP_001239085.1 gem-associated protein 5 isoform 2 [Homo sapiens] 19.3 19.3 57% 0.70 100%	1507	3	0.00199071
NP_001239085.1 gem-associated protein 5 isoform 2 [Homo sapiens] 19.3 19.3 57% 1.0 100%	1507
NP_001239085.1 gem-associated protein 5 isoform 2 [Homo sapiens] 20.6 20.6 71% 0.85 100%	1507
NP_001239536.1 thrombospondin-3 isoform 2 precursor [Homo sapiens] 20.2 20.2 71% 0.93 100%
NP_001239537.1 thrombospondin-3 isoform 3 precursor [Homo sapiens] 20.2 20.2 71% 0.93 100%
NP_001239589.1 band 4.1-like protein 2 isoform d [Homo sapiens] 18.9 18.9 71% 2.0 80%	747	2	0.00267738
NP_001239589.1 band 4.1-like protein 2 isoform d [Homo sapiens] 19.3 19.3 85% 2.0 83%	747
NP_001240626.1 protein LAP2 isoform 1 [Homo sapiens] 20.2 20.2 85% 1.0 83%
NP_001240627.1 protein LAP2 isoform 4 [Homo sapiens] 20.2 20.2 85% 1.0 83%
NP_001240628.1 protein LAP2 isoform 8 [Homo sapiens] 20.2 20.2 85% 1.0 83%
NP_001240630.1 protein LAP2 isoform 9 [Homo sapiens] 20.2 20.2 85% 1.0 83%
NP_001240693.1 steroid receptor RNA activator 1 isoform 2 [Homo sapiens] 19.7 19.7 71% 1.1 100%
NP_001240721.1 zinc finger protein 444 isoform 2 [Homo sapiens] 19.3 19.3 57% 1.7 100%	326	2	0.00613497
NP_001240721.1 zinc finger protein 444 isoform 2 [Homo sapiens] 19.3 19.3 57% 1.7 100%	326
NP_001240790.1 meiotic nuclear division protein 1 homolog isoform 2 [Homo sapiens] 19.3 19.3 71% 0.66 80%
NP_001241679.1 T-cell differentiation antigen CD6 isoform 2 precursor [Homo sapiens] 21.8 21.8 71% 0.35 100%
NP_001241680.1 T-cell differentiation antigen CD6 isoform 3 precursor [Homo sapiens] 21.8 21.8 71% 0.34 100%
NP_001241881.1 alpha-tubulin N-acetyltransferase isoform 4 [Homo sapiens] 18.9 18.9 57% 1.7 100%
NP_001242953.1 rho GTPase-activating protein 22 isoform 1 [Homo sapiens] 20.6 20.6 71% 0.82 100%	714	2	0.00280112
NP_001242953.1 rho GTPase-activating protein 22 isoform 1 [Homo sapiens] 20.6 20.6 71% 0.84 100%	714
NP_001242954.1 rho GTPase-activating protein 22 isoform 2 [Homo sapiens] 20.6 20.6 71% 0.82 100%	704	2	0.00284091
NP_001242954.1 rho GTPase-activating protein 22 isoform 2 [Homo sapiens] 20.6 20.6 71% 0.84 100%	704
NP_001242955.1 rho GTPase-activating protein 22 isoform 4 [Homo sapiens] 20.6 20.6 71% 0.82 100%	608	2	0.00328947
NP_001242955.1 rho GTPase-activating protein 22 isoform 4 [Homo sapiens] 20.6 20.6 71% 0.84 100%	608
NP_001243000.1 RING finger protein 213 isoform 3 [Homo sapiens] 18.9 18.9 71% 2.0 80%	5207	4	0.000768197
NP_001243000.1 RING finger protein 213 isoform 3 [Homo sapiens] 19.3 43.5 71% 1.5 100%	5207
NP_001243000.1 RING finger protein 213 isoform 3 [Homo sapiens] 21.4 21.4 71% 0.28 100%	5207
NP_001243000.1 RING finger protein 213 isoform 3 [Homo sapiens] 22.7 47.7 100% 0.16 100%	5207
NP_001243040.1 immunoglobulin superfamily member 2 isoform 2 precursor [Homo sapiens] 18.9 18.9 57% 1.2 100%
NP_001243042.1 uncharacterized protein C8orf42 isoform 2 [Homo sapiens] 21.0 21.0 71% 0.45 100%
NP_001243055.1 ceramide synthase 6 isoform 1 [Homo sapiens] 20.2 20.2 57% 0.69 100%	392	2	0.00510204
NP_001243055.1 ceramide synthase 6 isoform 1 [Homo sapiens] 20.2 20.2 57% 0.89 100%	392
NP_001243089.1 activating transcription factor 7-interacting protein 2 isoform 2 [Homo sapiens] 19.3 19.3 85% 1.8 83%	543	2	0.00368324
NP_001243089.1 activating transcription factor 7-interacting protein 2 isoform 2 [Homo sapiens] 19.7 19.7 57% 1.1 100%	543
NP_001243142.1 sodium/potassium-transporting ATPase subunit alpha-3 isoform 2 [Homo sapiens] 20.2 20.2 57% 0.70 100%	1024	2	0.00195312
NP_001243142.1 sodium/potassium-transporting ATPase subunit alpha-3 isoform 2 [Homo sapiens] 20.2 20.2 57% 0.90 100%	1024
NP_001243143.1 sodium/potassium-transporting ATPase subunit alpha-3 isoform 3 [Homo sapiens] 20.2 20.2 57% 0.70 100%	1026	2	0.00194932
NP_001243143.1 sodium/potassium-transporting ATPase subunit alpha-3 isoform 3 [Homo sapiens] 20.2 20.2 57% 0.90 100%	1026
NP_001243232.1 dystrobrevin beta isoform 6 [Homo sapiens] 21.4 21.4 71% 0.41 100%
NP_001243233.1 dystrobrevin beta isoform 7 [Homo sapiens] 21.4 21.4 71% 0.41 100%
NP_001243253.1 voltage-dependent T-type calcium channel subunit alpha-1G isoform 16 [Homo sapiens] 20.2 20.2 71% 0.81 100%
NP_001243254.1 voltage-dependent T-type calcium channel subunit alpha-1G isoform 17 [Homo sapiens] 20.2 20.2 71% 0.81 100%
NP_001243255.1 voltage-dependent T-type calcium channel subunit alpha-1G isoform 18 [Homo sapiens] 20.2 20.2 71% 0.81 100%
NP_001243256.1 voltage-dependent T-type calcium channel subunit alpha-1G isoform 19 [Homo sapiens] 20.2 20.2 71% 0.81 100%
NP_001243257.1 voltage-dependent T-type calcium channel subunit alpha-1G isoform 20 [Homo sapiens] 20.2 20.2 71% 0.81 100%
NP_001243258.1 voltage-dependent T-type calcium channel subunit alpha-1G isoform 21 [Homo sapiens] 20.2 20.2 71% 0.81 100%
NP_001243259.1 voltage-dependent T-type calcium channel subunit alpha-1G isoform 22 [Homo sapiens] 20.2 20.2 71% 0.81 100%
NP_001243260.1 voltage-dependent T-type calcium channel subunit alpha-1G isoform 23 [Homo sapiens] 20.2 20.2 71% 0.81 100%
NP_001243261.1 voltage-dependent T-type calcium channel subunit alpha-1G isoform 24 [Homo sapiens] 20.2 20.2 71% 0.81 100%
NP_001243262.1 voltage-dependent T-type calcium channel subunit alpha-1G isoform 25 [Homo sapiens] 20.2 20.2 71% 0.81 100%
NP_001243263.1 voltage-dependent T-type calcium channel subunit alpha-1G isoform 26 [Homo sapiens] 20.2 20.2 71% 0.81 100%
NP_001243276.1 semaphorin-5B isoform 2 [Homo sapiens] 18.9 18.9 71% 1.4 80%
NP_001243277.1 semaphorin-5B isoform 3 precursor [Homo sapiens] 18.9 18.9 71% 1.4 80%
NP_001243288.1 voltage-dependent T-type calcium channel subunit alpha-1G isoform 27 [Homo sapiens] 20.2 20.2 71% 0.81 100%
NP_001243289.1 voltage-dependent T-type calcium channel subunit alpha-1G isoform 28 [Homo sapiens] 20.2 20.2 71% 0.81 100%
NP_001243290.1 voltage-dependent T-type calcium channel subunit alpha-1G isoform 29 [Homo sapiens] 20.2 20.2 71% 0.81 100%
NP_001243332.1 protein slowmo homolog 2 isoform 2 [Homo sapiens] 21.4 21.4 85% 0.44 100%
NP_001243337.1 uncharacterized protein LOC158434 [Homo sapiens] 19.7 19.7 85% 1.3 86%
NP_001243390.1 solute carrier family 12 member 2 isoform 2 [Homo sapiens] 19.7 19.7 100% 1.2 71%
NP_001243404.1 testicular haploid expressed gene protein-like [Homo sapiens] 19.7 19.7 71% 0.76 100%
NP_001243454.1 zinc finger protein 74 isoform c [Homo sapiens] 20.6 35.2 85% 0.64 83%
NP_001243502.1 neuronal acetylcholine receptor subunit alpha-4 isoform 2 [Homo sapiens] 21.4 21.4 71% 0.43 100%
NP_001243502.1 neuronal acetylcholine receptor subunit alpha-4 isoform 2 [Homo sapiens] 22.3 22.3 71% 0.18 100%
NP_001243543.1 5-hydroxytryptamine receptor 3E isoform e [Homo sapiens] 20.6 20.6 100% 0.60 86%
NP_001243546.1 gamma-tubulin complex component 2 isoform 1 [Homo sapiens] 18.9 18.9 57% 2.0 100%
NP_001243547.1 gamma-tubulin complex component 2 isoform 3 [Homo sapiens] 18.9 18.9 57% 2.0 100%
NP_001243690.1 5-hydroxytryptamine receptor 2C isoform b [Homo sapiens] 19.3 19.3 57% 1.3 100%
NP_001243694.1 interleukin-15 receptor subunit alpha isoform 4 [Homo sapiens] 22.7 22.7 85% 0.15 100%
NP_001243740.1 metabotropic glutamate receptor 4 isoform 4 precursor [Homo sapiens] 19.3 19.3 57% 1.8 100%
NP_001243757.1 telomerase-binding protein EST1A isoform 3 [Homo sapiens] >ref|NP_001243756.1| telomerase-binding protein EST1A isoform 3 [Homo sapiens] 19.3 19.3 71% 1.8 100%
NP_001243759.1 acid-sensing ion channel 1 isoform c [Homo sapiens] 19.7 19.7 85% 1.6 83%
NP_001243767.1 zinc finger protein 382 isoform 2 [Homo sapiens] 19.3 67.0 85% 1.6 83%
NP_001243779.1 titin isoform 1 [Homo sapiens] 18.9 81.7 100% 2.0 83%	34350	6	0.000174672
NP_001243779.1 titin isoform 1 [Homo sapiens] 19.3 95.9 100% 1.6 100%	34350
NP_001243779.1 titin isoform 1 [Homo sapiens] 19.7 112 100% 1.2 100%	34350
NP_001243779.1 titin isoform 1 [Homo sapiens] 19.7 19.7 57% 1.4 100%	34350
NP_001243779.1 titin isoform 1 [Homo sapiens] 19.7 95.0 100% 1.1 100%	34350
NP_001243779.1 titin isoform 1 [Homo sapiens] 21.4 45.2 100% 0.41 86%	34350
NP_001243845.1 high affinity immunoglobulin epsilon receptor subunit beta isoform 3 [Homo sapiens] 18.5 18.5 57% 1.6 100%
NP_001244159.1 UDP-N-acetylglucosamine transferase subunit ALG13 homolog isoform 5 [Homo sapiens] >ref|NP_001244163.1| UDP-N-acetylglucosamine transferase subunit ALG13 homolog isoform 5 [Homo sapiens] >ref|NP_001244166.1| UDP-N-acetylglucosamine transferase subunit ALG13 homolog isoform 5 [Homo sapiens] 19.3 19.3 57% 1.3 100%
NP_001244160.1 UDP-N-acetylglucosamine transferase subunit ALG13 homolog isoform 6 [Homo sapiens] 19.3 19.3 57% 1.3 100%
NP_001244246.1 dendritic cell-specific transmembrane protein isoform 2 [Homo sapiens] 21.4 21.4 71% 0.36 100%
NP_001244928.1 ankyrin repeat and FYVE domain-containing protein 1 isoform 3 [Homo sapiens] 18.9 18.9 57% 1.7 100%
NP_001244937.1 zinc finger CW-type PWWP domain protein 1 isoform 2 [Homo sapiens] 18.9 18.9 57% 1.4 100%
NP_001245143.1 interleukin-12 receptor subunit beta-2 isoform b precursor [Homo sapiens] 20.2 20.2 100% 1.2 50%
NP_001245144.1 interleukin-12 receptor subunit beta-2 isoform c precursor [Homo sapiens] 20.2 20.2 100% 1.2 50%
NP_001245145.1 interleukin-12 receptor subunit beta-2 isoform d precursor [Homo sapiens] 20.2 20.2 100% 1.2 50%
NP_001245210.1 DNA mismatch repair protein Msh2 isoform 2 [Homo sapiens] 18.5 18.5 71% 1.6 80%
NP_001245234.1 coiled-coil domain-containing protein 74A isoform 3 [Homo sapiens] 20.2 20.2 71% 1.0 100%
NP_001245301.1 spermatogenesis-associated protein 20 isoform 2 precursor [Homo sapiens] 20.2 20.2 85% 0.95 83%
NP_001245302.1 spermatogenesis-associated protein 20 isoform 3 [Homo sapiens] 20.2 20.2 85% 0.95 83%
NP_001245367.1 threonine--tRNA ligase, cytoplasmic isoform 2 [Homo sapiens] 18.5 18.5 57% 1.4 75%
NP_001248343.1 transcription factor SOX-5 isoform d [Homo sapiens] 19.7 19.7 71% 1.6 100%
NP_001248344.1 transcription factor SOX-5 isoform e [Homo sapiens] 19.7 19.7 71% 1.6 100%
NP_001248364.1 cyclin-dependent kinase 15 isoform 1 [Homo sapiens] 18.9 18.9 71% 2.0 80%	429	2	0.004662
NP_001248364.1 cyclin-dependent kinase 15 isoform 1 [Homo sapiens] 18.9 18.9 71% 2.0 80%	429
NP_001248365.1 cyclin-dependent kinase 15 isoform 2 [Homo sapiens] 18.9 18.9 71% 2.0 80%	400	2	0.005
NP_001248365.1 cyclin-dependent kinase 15 isoform 2 [Homo sapiens] 18.9 18.9 71% 2.0 80%	400
NP_001248755.1 AP-3 complex subunit delta-1 isoform 3 [Homo sapiens] 19.3 19.3 71% 0.88 80%
NP_001248764.1 peripheral-type benzodiazepine receptor-associated protein 1 isoform c [Homo sapiens] 18.9 18.9 57% 2.0 100%	1848	3	0.00162338
NP_001248764.1 peripheral-type benzodiazepine receptor-associated protein 1 isoform c [Homo sapiens] 19.7 34.8 85% 1.2 75%	1848
NP_001248764.1 peripheral-type benzodiazepine receptor-associated protein 1 isoform c [Homo sapiens] 21.4 36.5 85% 0.43 83%	1848
NP_001252540.1 mitogen-activated protein kinase-binding protein 1 isoform c [Homo sapiens] 21.0 21.0 71% 0.59 100%
NP_001253977.1 UPF0577 protein KIAA1324 isoform 2 [Homo sapiens] 21.8 21.8 85% 0.34 86%
NP_001253986.1 caspase-7 isoform e [Homo sapiens] 21.8 21.8 71% 0.35 100%
NP_001254479.1 titin isoform IC [Homo sapiens] 18.9 81.7 100% 2.0 83%	35991	6	0.000166708
NP_001254479.1 titin isoform IC [Homo sapiens] 19.3 95.9 100% 1.6 100%	35991
NP_001254479.1 titin isoform IC [Homo sapiens] 19.7 112 100% 1.2 100%	35991
NP_001254479.1 titin isoform IC [Homo sapiens] 19.7 19.7 57% 1.4 100%	35991
NP_001254479.1 titin isoform IC [Homo sapiens] 19.7 95.0 100% 1.1 100%	35991
NP_001254479.1 titin isoform IC [Homo sapiens] 21.4 45.2 100% 0.41 86%	35991
NP_001254505.1 ubiquitin carboxyl-terminal hydrolase 43 isoform 2 [Homo sapiens] 19.7 19.7 85% 1.3 83%
NP_001256.3 homeobox protein CDX-2 [Homo sapiens] 20.2 20.2 71% 0.85 100%
NP_001257325.1 GLIPR1-like protein 2 isoform 1 [Homo sapiens] 20.6 20.6 71% 0.83 100%
NP_001257420.1 60S ribosomal protein L13a isoform 2 [Homo sapiens] 19.3 19.3 85% 1.3 67%
NP_001257448.1 serine/threonine-protein kinase LATS1 isoform 2 [Homo sapiens] 21.4 21.4 71% 0.34 100%
NP_001257455.1 erythrocyte band 7 integral membrane protein isoform c [Homo sapiens] 19.3 19.3 85% 2.0 83%
NP_001257558.1 mediator of RNA polymerase II transcription subunit 4 isoform 2 [Homo sapiens] 18.9 18.9 85% 1.3 83%
NP_001257882.1 mitochondrial dicarboxylate carrier isoform 3 [Homo sapiens] 19.3 19.3 71% 1.5 80%
NP_001269.3 inhibitor of nuclear factor kappa-B kinase subunit alpha [Homo sapiens] 19.7 19.7 71% 1.6 100%
NP_001285.1 cleft lip and palate transmembrane protein 1 [Homo sapiens] 19.3 19.3 71% 1.8 100%
NP_001286.1 C-C chemokine receptor type 1 [Homo sapiens] 19.3 19.3 85% 2.0 83%
NP_001288.3 cyclic nucleotide-gated cation channel beta-1 isoform a [Homo sapiens] 18.9 18.9 57% 1.7 100%	1251	2	0.00159872
NP_001288.3 cyclic nucleotide-gated cation channel beta-1 isoform a [Homo sapiens] 19.7 19.7 85% 1.5 83%	1251
NP_001298.3 claudin-7 isoform 1 precursor [Homo sapiens] >ref|NP_001171951.1| claudin-7 isoform 1 precursor [Homo sapiens] 19.7 19.7 85% 1.1 83%
NP_001336.2 diacylglycerol kinase alpha [Homo sapiens] >ref|NP_958852.1| diacylglycerol kinase alpha [Homo sapiens] >ref|NP_958853.1| diacylglycerol kinase alpha [Homo sapiens] >ref|NP_963848.1| diacylglycerol kinase alpha [Homo sapiens] 20.2 20.2 57% 0.68 100%
NP_001336.2 diacylglycerol kinase alpha [Homo sapiens] >ref|NP_958852.1| diacylglycerol kinase alpha [Homo sapiens] >ref|NP_958853.1| diacylglycerol kinase alpha [Homo sapiens] >ref|NP_963848.1| diacylglycerol kinase alpha [Homo sapiens] 21.0 21.0 100% 0.55 86%
NP_001337.2 diacylglycerol kinase gamma isoform 1 [Homo sapiens] 20.2 20.2 57% 0.68 100%
NP_001338.2 diacylglycerol kinase theta [Homo sapiens] 21.0 21.0 85% 0.62 86%
NP_001349.2 putative pre-mRNA-splicing factor ATP-dependent RNA helicase DHX15 [Homo sapiens] 19.7 19.7 71% 1.1 100%
NP_001349.2 putative pre-mRNA-splicing factor ATP-dependent RNA helicase DHX15 [Homo sapiens] 21.8 21.8 71% 0.26 100%
NP_001360.1 dynein heavy chain 5, axonemal [Homo sapiens] 19.3 19.3 57% 1.3 100%	4624	5	0.00108131
NP_001360.1 dynein heavy chain 5, axonemal [Homo sapiens] 19.3 19.3 57% 1.7 100%	4624
NP_001360.1 dynein heavy chain 5, axonemal [Homo sapiens] 19.3 19.3 57% 1.8 100%	4624
NP_001360.1 dynein heavy chain 5, axonemal [Homo sapiens] 19.3 19.3 57% 1.8 100%	4624
NP_001360.1 dynein heavy chain 5, axonemal [Homo sapiens] 22.7 22.7 71% 0.18 100%	4624
NP_001364.1 dynein heavy chain 14, axonemal isoform 1 [Homo sapiens] 19.7 19.7 71% 1.5 100%
NP_001367.2 cytoplasmic dynein 1 heavy chain 1 [Homo sapiens] 20.6 37.3 71% 0.72 100%	4646	2	0.000430478
NP_001367.2 cytoplasmic dynein 1 heavy chain 1 [Homo sapiens] 21.0 52.8 85% 0.87 100%	4646
NP_001374.3 diphthamide biosynthesis protein 1 [Homo sapiens] 19.3 19.3 100% 1.9 60%
NP_001381.2 dystrobrevin alpha isoform 1 [Homo sapiens] 21.4 35.6 71% 0.41 100%
NP_001382.2 dystrobrevin alpha isoform 3 [Homo sapiens] 21.4 35.6 71% 0.41 100%	570	2	0.00350877
NP_001383.2 dystrobrevin alpha isoform 7 [Homo sapiens] 21.4 35.6 71% 0.41 100%	570
NP_001384.1 extracellular matrix protein 2 isoform 1 precursor [Homo sapiens] 18.9 18.9 57% 1.2 100%
NP_001417.3 homeobox protein engrailed-1 [Homo sapiens] 20.6 20.6 71% 0.54 80%
NP_001422.1 band 4.1-like protein 2 isoform a [Homo sapiens] 18.9 18.9 71% 2.0 80%	1005	2	0.00199005
NP_001422.1 band 4.1-like protein 2 isoform a [Homo sapiens] 19.3 19.3 85% 2.0 83%	1005
NP_001451.1 dimethylaniline monooxygenase [N-oxide-forming] 2 [Homo sapiens] 18.9 18.9 57% 1.4 100%	471	2	0.00424628
NP_001451.1 dimethylaniline monooxygenase [N-oxide-forming] 2 [Homo sapiens] 18.9 18.9 57% 1.7 100%	471
NP_001456.3 FYN-binding protein isoform 1 [Homo sapiens] 19.7 19.7 71% 1.5 100%
NP_001459.2 G antigen 1 isoform 1 [Homo sapiens] 21.4 21.4 85% 0.43 83%
NP_001461.1 gamma-aminobutyric acid type B receptor subunit 1 isoform a precursor [Homo sapiens] 20.2 20.2 71% 0.71 80%
NP_001473.1 glycine amidinotransferase, mitochondrial precursor [Homo sapiens] 20.2 20.2 57% 0.38 100%
NP_001481.2 beta-1,3-galactosyl-O-glycosyl-glycoprotein beta-1,6-N-acetylglucosaminyltransferase [Homo sapiens] >ref|NP_001091102.1| beta-1,3-galactosyl-O-glycosyl-glycoprotein beta-1,6-N-acetylglucosaminyltransferase [Homo sapiens] >ref|NP_001091103.1| beta-1,3-galactosyl-O-glycosyl-glycoprotein beta-1,6-N-acetylglucosaminyltransferase [Homo sapiens] >ref|NP_001091104.1| beta-1,3-galactosyl-O-gl…
NP_001482.1 N-acetyllactosaminide beta-1,6-N-acetylglucosaminyl-transferase isoform B [Homo sapiens] 22.3 22.3 71% 0.12 100%
NP_001498.1 motilin receptor [Homo sapiens] 18.9 18.9 57% 1.7 100%
NP_001509.3 general transcription factor II-I isoform 4 [Homo sapiens] 21.8 67.9 85% 0.23 83%
NP_001509.3 general transcription factor II-I isoform 4 [Homo sapiens] 24.0 73.0 100% 0.037 86%
NP_001546.2 immunoglobulin superfamily member 1 isoform 1 precursor [Homo sapiens] 19.7 19.7 100% 1.3 71%
NP_001547.1 inhibitor of nuclear factor kappa-B kinase subunit beta isoform 1 [Homo sapiens] 19.7 19.7 100% 1.2 67%
NP_001550.1 interleukin-12 receptor subunit beta-2 isoform a precursor [Homo sapiens] 20.2 20.2 100% 1.2 50%
NP_001557.1 type I inositol 3,4-bisphosphate 4-phosphatase isoform b [Homo sapiens] 20.6 20.6 71% 0.81 100%
NP_001558.3 phosphatidylinositol 3,4,5-trisphosphate 5-phosphatase 2 [Homo sapiens] 18.9 18.9 57% 1.4 100%
NP_001560.2 interleukin-1 receptor-associated kinase 1 isoform 1 [Homo sapiens] 18.9 18.9 57% 1.2 100%	712	2	0.00280899
NP_001560.2 interleukin-1 receptor-associated kinase 1 isoform 1 [Homo sapiens] 22.7 22.7 100% 0.16 75%	712
NP_001596.2 alanine--tRNA ligase, cytoplasmic [Homo sapiens] 18.9 18.9 57% 2.0 100%
NP_001601.1 lysosomal acid phosphatase isoform 1 precursor [Homo sapiens] 21.0 21.0 71% 0.59 100%	423	2	0.00472813
NP_001601.1 lysosomal acid phosphatase isoform 1 precursor [Homo sapiens] 21.8 21.8 71% 0.27 100%	423
NP_001611.1 neuroblast differentiation-associated protein AHNAK isoform 1 [Homo sapiens] 20.2 386 71% 1.1 100%
NP_001614.3 allograft inflammatory factor 1 isoform 3 [Homo sapiens] 20.2 20.2 71% 0.40 100%
NP_001638.1 apolipoprotein D precursor [Homo sapiens] 19.3 19.3 85% 1.6 56%
NP_001654.1 ADP-ribosylation factor 6 [Homo sapiens] 19.7 19.7 71% 1.3 100%
NP_001659.1 aryl hydrocarbon receptor nuclear translocator isoform 1 [Homo sapiens] 18.9 18.9 57% 2.0 100%
NP_001659.1 aryl hydrocarbon receptor nuclear translocator isoform 1 [Homo sapiens] 18.9 18.9 85% 1.1 83%
NP_001672.1 sarcoplasmic/endoplasmic reticulum calcium ATPase 2 isoform a [Homo sapiens] 20.2 20.2 85% 1.2 75%
NP_001707.1 C-X-C chemokine receptor type 5 isoform 1 [Homo sapiens] 19.3 19.3 85% 1.8 83%
NP_001735.1 calcium/calmodulin-dependent protein kinase type IV [Homo sapiens] 18.9 18.9 85% 2.0 67%
NP_001742.1 cysteine--tRNA ligase, cytoplasmic isoform b [Homo sapiens] 19.3 19.3 71% 1.9 100%
NP_001752.2 cyclin-F [Homo sapiens] 19.3 19.3 85% 1.7 67%
NP_001756.2 T-cell surface glycoprotein CD1c precursor [Homo sapiens] 19.3 19.3 85% 1.3 67%
NP_001772.1 early activation antigen CD69 [Homo sapiens] 20.2 20.2 71% 1.1 100%
NP_001773.1 B-cell differentiation antigen CD72 [Homo sapiens] 19.7 19.7 71% 1.4 80%
NP_001780.2 M-phase inducer phosphatase 1 isoform a [Homo sapiens] 19.7 19.7 71% 1.5 100%
NP_001788.2 cadherin-11 preproprotein [Homo sapiens] 19.3 19.3 71% 2.0 100%
NP_001793.1 cerebellar degeneration-related protein 2 [Homo sapiens] 19.3 19.3 71% 1.6 100%	454	2	0.00440529
NP_001793.1 cerebellar degeneration-related protein 2 [Homo sapiens] 19.3 19.3 71% 1.6 100%	454
NP_001795.2 homeobox protein CDX-1 [Homo sapiens] 20.2 20.2 71% 0.85 100%
NP_001827.1 chymase preproprotein [Homo sapiens] 22.3 22.3 71% 0.10 100%
NP_001833.1 ciliary neurotrophic factor receptor subunit alpha preproprotein [Homo sapiens] >ref|NP_671693.1| ciliary neurotrophic factor receptor subunit alpha preproprotein [Homo sapiens] >ref|NP_001193940.1| ciliary neurotrophic factor receptor subunit alpha preproprotein [Homo sapiens] 18.9 18.9 85% 2.0 83%
NP_001838.2 collagen alpha-6(IV) chain isoform A precursor [Homo sapiens] 20.6 20.6 71% 0.85 100%
NP_001847.3 collagen alpha-1(XVI) chain precursor [Homo sapiens] 21.8 21.8 85% 0.34 86%
NP_001876.1 alpha-crystallin B chain [Homo sapiens] 20.6 20.6 71% 0.54 100%
NP_001898.1 chymotrypsin-like protease CTRL-1 precursor [Homo sapiens] 18.9 18.9 57% 1.2 100%
NP_001898.1 chymotrypsin-like protease CTRL-1 precursor [Homo sapiens] 21.4 21.4 71% 0.33 100%
NP_001953.1 ephrin-A5 precursor [Homo sapiens] 19.7 19.7 71% 1.1 100%
NP_001968.3 glutamyl aminopeptidase [Homo sapiens] 20.2 20.2 71% 0.93 100%
NP_001978.1 transcription factor ETV6 [Homo sapiens] 20.2 20.2 71% 0.97 100%
NP_001996.1 tyrosine-protein kinase Fes/Fps isoform 1 [Homo sapiens] 19.3 19.3 71% 2.0 100%
NP_002008.2 Friend leukemia integration 1 transcription factor isoform 1 [Homo sapiens] 22.3 22.3 71% 0.10 100%
NP_002012.1 dimethylaniline monooxygenase [N-oxide-forming] 1 [Homo sapiens] 18.9 18.9 57% 1.4 100%	532	2	0.0037594
NP_002012.1 dimethylaniline monooxygenase [N-oxide-forming] 1 [Homo sapiens] 19.3 19.3 71% 1.2 83%	532
NP_002016.2 AF4/FMR2 family member 2 isoform 1 [Homo sapiens] 18.9 18.9 71% 1.4 80%
NP_002020.1 fMet-Leu-Phe receptor [Homo sapiens] >ref|NP_001180235.1| fMet-Leu-Phe receptor [Homo sapiens] 19.7 19.7 85% 1.3 67%
NP_002028.1 tyrosine-protein kinase Fyn isoform a [Homo sapiens] 19.3 19.3 85% 1.8 67%
NP_002064.1 guanine nucleotide-binding protein G(z) subunit alpha [Homo sapiens] 19.3 19.3 57% 1.5 100%
NP_002072.2 glypican-1 precursor [Homo sapiens] 18.5 18.5 57% 1.7 100%
NP_002078.1 granulins precursor [Homo sapiens] 20.2 20.2 85% 1.1 83%
NP_002105.2 zinc finger protein 40 [Homo sapiens] 21.0 21.0 85% 0.53 83%
NP_002132.3 homeobox protein Hox-A4 [Homo sapiens] 21.0 21.0 57% 0.37 100%
NP_002173.1 interleukin-1 receptor accessory protein isoform 1 precursor [Homo sapiens] >ref|NP_001161400.1| interleukin-1 receptor accessory protein isoform 1 precursor [Homo sapiens] >ref|NP_001161401.1| interleukin-1 receptor accessory protein isoform 1 precursor [Homo sapiens] 20.2 20.2 71% 0.93 100%
NP_002180.1 interleukin-15 receptor subunit alpha isoform 1 precursor [Homo sapiens] 22.7 22.7 85% 0.15 100%
NP_002212.3 inositol-trisphosphate 3-kinase B [Homo sapiens] 19.3 19.3 71% 1.3 80%	946	3	0.00317125
NP_002212.3 inositol-trisphosphate 3-kinase B [Homo sapiens] 19.7 19.7 57% 0.65 100%	946
NP_002212.3 inositol-trisphosphate 3-kinase B [Homo sapiens] 19.7 19.7 57% 0.75 100%	946
NP_002214.2 inositol 1,4,5-trisphosphate receptor type 2 [Homo sapiens] 18.5 18.5 71% 1.4 80%
NP_002224.1 potassium voltage-gated channel subfamily A member 4 [Homo sapiens] 19.3 19.3 71% 2.0 100%
NP_002231.1 G protein-activated inward rectifier potassium channel 2 [Homo sapiens] 18.9 18.9 100% 1.2 71%
NP_002254.2 kinesin-like protein KIFC1 [Homo sapiens] 18.9 18.9 71% 2.0 80%	673	2	0.00297177
NP_002254.2 kinesin-like protein KIFC1 [Homo sapiens] 19.7 19.7 100% 1.6 78%	673
NP_002261.3 transportin-1 isoform 1 [Homo sapiens] 18.9 18.9 71% 2.0 80%
NP_002262.3 importin-5 [Homo sapiens] 19.3 19.3 85% 1.9 83%
NP_002267.2 keratin, type I cytoskeletal 19 [Homo sapiens] 18.9 18.9 71% 1.9 100%
NP_002301.1 leukemia inhibitory factor receptor precursor [Homo sapiens] >ref|NP_001121143.1| leukemia inhibitory factor receptor precursor [Homo sapiens] 19.3 19.3 57% 1.6 100%	1097	2	0.00182315
NP_002301.1 leukemia inhibitory factor receptor precursor [Homo sapiens] >ref|NP_001121143.1| leukemia inhibitory factor receptor precursor [Homo sapiens] 20.6 20.6 100% 0.55 60%	1097
NP_002303.2 DNA ligase 4 [Homo sapiens] >ref|NP_996820.1| DNA ligase 4 [Homo sapiens] >ref|NP_001091738.1| DNA ligase 4 [Homo sapiens] 21.8 21.8 71% 0.22 100%
NP_002309.1 lysyl oxidase homolog 2 precursor [Homo sapiens] 20.2 20.2 57% 0.38 100%
NP_002340.2 lymphocyte antigen 75 precursor [Homo sapiens] 18.9 18.9 85% 2.0 83%
NP_002352.1 myelin-associated glycoprotein isoform a precursor [Homo sapiens] 19.3 19.3 57% 1.8 100%
NP_002363.2 alpha-mannosidase 2 [Homo sapiens] 22.7 22.7 85% 0.16 100%
NP_002365.3 microtubule-associated protein 2 isoform 1 [Homo sapiens] 18.0 18.0 57% 1.9 100%
NP_002380.3 membrane cofactor protein isoform 1 precursor [Homo sapiens] 18.5 18.5 57% 1.7 100%
NP_002389.1 homeobox protein Meis1 [Homo sapiens] 19.3 19.3 57% 1.5 100%
NP_002390.1 homeobox protein Meis2 isoform f [Homo sapiens] 19.3 19.3 57% 1.5 100%
NP_002397.2 alpha-1,3-mannosyl-glycoprotein 2-beta-N-acetylglucosaminyltransferase [Homo sapiens] >ref|NP_001108089.1| alpha-1,3-mannosyl-glycoprotein 2-beta-N-acetylglucosaminyltransferase [Homo sapiens] >ref|NP_001108090.1| alpha-1,3-mannosyl-glycoprotein 2-beta-N-acetylglucosaminyltransferase [Homo sapiens] >ref|NP_001108091.1| alpha-1,3-mannosyl-glycoprotein 2-beta-N-acetylglucosaminyltransfe…
NP_002439.2 homeobox protein MSX-1 [Homo sapiens] 20.2 20.2 57% 0.67 100%
NP_002449.2 mucin-5B precursor [Homo sapiens] 21.0 21.0 71% 0.60 100%
NP_002474.3 carcinoembryonic antigen-related cell adhesion molecule 6 precursor [Homo sapiens] 19.7 19.7 85% 1.1 83%
NP_002480.1 NADH dehydrogenase [ubiquinone] 1 alpha subcomplex subunit 4 [Homo sapiens] 19.3 19.3 85% 1.4 83%
NP_002495.2 transcriptional repressor NF-X1 isoform 1 [Homo sapiens] 22.3 38.6 85% 0.20 100%
NP_002544.1 origin recognition complex subunit 5 isoform 1 [Homo sapiens] 20.6 20.6 85% 0.61 83%
NP_002556.1 P2Y purinoceptor 4 [Homo sapiens] 20.6 20.6 85% 0.68 83%
NP_002560.1 furin preproprotein [Homo sapiens] 19.7 19.7 57% 0.96 100%
NP_002571.1 regenerating islet-derived protein 3-alpha precursor [Homo sapiens] >ref|NP_620354.1| regenerating islet-derived protein 3-alpha precursor [Homo sapiens] >ref|NP_620355.1| regenerating islet-derived protein 3-alpha precursor [Homo sapiens] 19.7 19.7 71% 1.1 80%
NP_002600.1 platelet-derived growth factor receptor beta precursor [Homo sapiens] 18.9 18.9 71% 2.0 80%	1106	2	0.00180832
NP_002600.1 platelet-derived growth factor receptor beta precursor [Homo sapiens] 18.9 18.9 71% 2.0 80%	1106
NP_002608.1 peroxisome biogenesis factor 10 isoform 2 [Homo sapiens] 19.3 19.3 57% 1.5 100%
NP_002639.1 serine/threonine-protein kinase pim-1 isoform 2 [Homo sapiens] 20.2 20.2 57% 0.67 100%
NP_002648.1 zinc finger protein PLAGL2 [Homo sapiens] 18.9 18.9 57% 2.0 100%
NP_002653.1 phospholipase D1 isoform a [Homo sapiens] 19.3 19.3 71% 1.6 100%	1074	2	0.0018622
NP_002653.1 phospholipase D1 isoform a [Homo sapiens] 19.3 19.3 71% 1.6 100%	1074
NP_002654.3 phospholipase D2 isoform PLD2A [Homo sapiens] 19.7 19.7 85% 1.1 67%
NP_002657.3 perilipin-1 [Homo sapiens] >ref|NP_001138783.1| perilipin-1 [Homo sapiens] 20.2 20.2 71% 1.2 100%
NP_002660.1 pleiotropic regulator 1 isoform 1 [Homo sapiens] 19.3 19.3 57% 1.3 100%
NP_002728.1 protein kinase C alpha type [Homo sapiens] 18.9 18.9 57% 2.0 100%
NP_002782.1 proteasome subunit alpha type-6 [Homo sapiens] 18.9 18.9 57% 1.0 100%
NP_002800.2 26S proteasome non-ATPase regulatory subunit 3 [Homo sapiens] 19.7 19.7 71% 0.76 100%
NP_002820.3 tyrosine-protein phosphatase non-receptor type 3 isoform 1 [Homo sapiens] 20.6 20.6 71% 0.36 80%
NP_002824.1 tyrosine-protein phosphatase non-receptor type 9 [Homo sapiens] 19.7 19.7 85% 1.5 67%
NP_002828.3 receptor-type tyrosine-protein phosphatase beta isoform b precursor [Homo sapiens] 19.7 19.7 71% 1.5 80%	1997	2	0.0010015
NP_002828.3 receptor-type tyrosine-protein phosphatase beta isoform b precursor [Homo sapiens] 20.2 20.2 85% 1.0 83%	1997
NP_002829.3 receptor-type tyrosine-protein phosphatase C isoform 1 precursor [Homo sapiens] 19.3 19.3 71% 1.6 100%	1306	2	0.00153139
NP_002829.3 receptor-type tyrosine-protein phosphatase C isoform 1 precursor [Homo sapiens] 19.3 19.3 71% 1.6 100%	1306
NP_002834.3 receptor-type tyrosine-protein phosphatase eta isoform 1 precursor [Homo sapiens] 19.7 19.7 85% 1.2 83%
NP_002835.2 receptor-type tyrosine-protein phosphatase kappa isoform b precursor [Homo sapiens] 20.6 20.6 85% 0.64 75%
NP_002836.3 receptor-type tyrosine-protein phosphatase mu isoform 2 precursor [Homo sapiens] 19.3 19.3 57% 1.8 100%
NP_002839.1 receptor-type tyrosine-protein phosphatase O isoform b precursor [Homo sapiens] 20.2 20.2 57% 0.38 100%
NP_002850.2 paxillin isoform 1 [Homo sapiens] 19.3 19.3 71% 1.4 100%	557	2	0.00359066
NP_002850.2 paxillin isoform 1 [Homo sapiens] 19.7 19.7 71% 1.2 100%	557
NP_002853.2 glycogen phosphorylase, brain form [Homo sapiens] 19.3 19.3 100% 1.3 67%
NP_002854.3 glycogen phosphorylase, liver form isoform 1 [Homo sapiens] 19.3 19.3 100% 1.3 67%
NP_002888.1 RNA-binding motif, single-stranded-interacting protein 1 isoform c [Homo sapiens] 19.3 19.3 57% 1.3 100%	403	2	0.00496278
NP_002888.1 RNA-binding motif, single-stranded-interacting protein 1 isoform c [Homo sapiens] 19.3 19.3 57% 1.6 100%	403
NP_002889.1 RNA-binding motif, single-stranded-interacting protein 2 [Homo sapiens] 19.3 19.3 57% 1.3 100%	407	2	0.004914
NP_002889.1 RNA-binding motif, single-stranded-interacting protein 2 [Homo sapiens] 19.3 19.3 57% 1.6 100%	407
NP_002892.1 reticulocalbin-1 precursor [Homo sapiens] 19.3 19.3 57% 1.4 100%
NP_002913.3 regulator of G-protein signaling 1 [Homo sapiens] 19.3 19.3 71% 1.9 100%
NP_002915.3 regulator of G-protein signaling 7 [Homo sapiens] 19.7 19.7 71% 1.6 100%
NP_002932.1 roundabout homolog 1 isoform a precursor [Homo sapiens] 19.3 19.3 85% 2.0 83%
NP_002933.1 roundabout homolog 2 isoform ROBO2b precursor [Homo sapiens] 19.3 19.3 85% 2.0 83%
NP_002947.1 CAP-Gly domain-containing linker protein 1 isoform a [Homo sapiens] 20.2 20.2 71% 0.87 100%
NP_002963.2 myotubularin-related protein 5 [Homo sapiens] 22.3 22.3 85% 0.21 83%
NP_002966.1 C-type lectin domain family 11 member A precursor [Homo sapiens] 19.7 19.7 71% 1.1 60%
NP_002968.1 sodium channel protein type 9 subunit alpha [Homo sapiens] 21.0 21.0 57% 0.39 100%
NP_002977.1 eotaxin precursor [Homo sapiens] 20.6 20.6 71% 0.77 100%
NP_003008.1 serine/arginine-rich splicing factor 3 [Homo sapiens] 20.6 20.6 71% 0.67 100%
NP_003029.2 neutral amino acid transporter A isoform 1 [Homo sapiens] 19.3 19.3 85% 2.0 83%
NP_003033.3 sodium- and chloride-dependent GABA transporter 1 [Homo sapiens] 21.8 21.8 85% 0.26 83%
NP_003034.2 sodium- and chloride-dependent taurine transporter isoform a [Homo sapiens] >ref|NP_001127839.1| sodium- and chloride-dependent taurine transporter isoform a [Homo sapiens] 19.3 19.3 85% 1.6 67%
NP_003035.3 sodium- and chloride-dependent betaine transporter [Homo sapiens] >ref|NP_001116319.1| sodium- and chloride-dependent betaine transporter [Homo sapiens] >ref|NP_001116320.1| sodium- and chloride-dependent betaine transporter [Homo sapiens] >ref|NP_001193860.1| sodium- and chloride-dependent betaine transporter [Homo sapiens] 19.7 19.7 57% 1.1 100%	614	2	0.00325733
NP_003035.3 sodium- and chloride-dependent betaine transporter [Homo sapiens] >ref|NP_001116319.1| sodium- and chloride-dependent betaine transporter [Homo sapiens] >ref|NP_001116320.1| sodium- and chloride-dependent betaine transporter [Homo sapiens] >ref|NP_001193860.1| sodium- and chloride-dependent betaine transporter [Homo sapiens] 21.4 21.4 85% 0.29 83%	614
NP_003038.2 sodium/hydrogen exchanger 1 [Homo sapiens] 19.3 19.3 57% 1.5 100%	815	2	0.00245399
NP_003038.2 sodium/hydrogen exchanger 1 [Homo sapiens] 19.7 19.7 71% 1.6 100%	815
NP_003039.2 sodium/hydrogen exchanger 2 precursor [Homo sapiens] 20.2 20.2 71% 1.2 100%
NP_003052.2 slit homolog 1 protein precursor [Homo sapiens] 26.1 26.1 85% 0.016 100%
NP_003061.3 probable global transcription activator SNF2L2 isoform a [Homo sapiens] 19.3 34.4 100% 2.0 83%
NP_003061.3 probable global transcription activator SNF2L2 isoform a [Homo sapiens] 21.0 21.0 71% 0.64 100%
NP_003062.2 helicase-like transcription factor [Homo sapiens] >ref|NP_620636.1| helicase-like transcription factor [Homo sapiens] 19.3 19.3 71% 1.6 80%
NP_003063.2 transcription activator BRG1 isoform B [Homo sapiens] >ref|NP_001122316.1| transcription activator BRG1 isoform B [Homo sapiens] 19.3 34.4 100% 2.0 83%	1647	2	0.00121433
NP_003063.2 transcription activator BRG1 isoform B [Homo sapiens] >ref|NP_001122316.1| transcription activator BRG1 isoform B [Homo sapiens] 21.0 21.0 71% 0.64 100%
NP_003073.1 snRNA-activating protein complex subunit 1 [Homo sapiens] 21.0 21.0 71% 0.44 100%
NP_003077.2 snRNA-activating protein complex subunit 4 [Homo sapiens] 18.9 18.9 57% 1.7 100%
NP_003105.2 sperm-associated antigen 1 [Homo sapiens] >ref|NP_757367.1| sperm-associated antigen 1 [Homo sapiens] 19.3 19.3 71% 1.4 80%
NP_003141.2 signal transducer and activator of transcription 3 isoform 2 [Homo sapiens] 21.4 21.4 85% 0.33 83%
NP_003147.2 stromal interaction molecule 1 precursor [Homo sapiens] 19.3 19.3 57% 1.6 100%	685	2	0.00291971
NP_003147.2 stromal interaction molecule 1 precursor [Homo sapiens] 19.3 31.0 71% 1.4 100%	685
NP_003175.1 transcription initiation factor TFIID subunit 2 [Homo sapiens] 19.3 19.3 57% 1.5 100%
NP_003176.2 transcription initiation factor TFIID subunit 4 [Homo sapiens] 19.3 19.3 85% 1.7 83%
NP_003178.1 adenylate kinase isoenzyme 6 isoform a [Homo sapiens] >ref|NP_001015892.1| adenylate kinase isoenzyme 6 isoform a [Homo sapiens] 19.7 19.7 85% 1.3 83%
NP_003193.2 transcription factor 7 isoform 1 [Homo sapiens] 19.7 19.7 71% 1.1 100%
NP_003218.2 transferrin receptor protein 2 isoform 1 [Homo sapiens] 19.3 19.3 100% 2.0 71%	801	2	0.00249688
NP_003218.2 transferrin receptor protein 2 isoform 1 [Homo sapiens] 21.4 21.4 85% 0.34 83%	801
NP_003230.1 transforming growth factor beta-3 preproprotein [Homo sapiens] 20.6 20.6 71% 0.63 100%
NP_003235.1 homeobox protein TGIF1 isoform c [Homo sapiens] >ref|NP_775300.1| homeobox protein TGIF1 isoform c [Homo sapiens] 19.3 19.3 57% 1.5 100%
NP_003237.2 thrombospondin-1 precursor [Homo sapiens] 19.3 37.8 100% 1.7 100%
NP_003238.2 thrombospondin-2 precursor [Homo sapiens] 19.3 37.8 100% 1.7 100%
NP_003241.2 thyroid hormone receptor alpha isoform 2 [Homo sapiens] >ref|NP_001177848.1| thyroid hormone receptor alpha isoform 2 [Homo sapiens] 18.9 18.9 57% 1.0 100%
NP_003248.3 tight junction protein ZO-1 isoform a [Homo sapiens] 22.3 22.3 71% 0.19 100%
NP_003264.2 delta(14)-sterol reductase [Homo sapiens] 21.4 21.4 100% 0.45 55%
NP_003287.1 cysteine-rich secretory protein 2 precursor [Homo sapiens] >ref|NP_001135879.1| cysteine-rich secretory protein 2 precursor [Homo sapiens] >ref|NP_001135880.1| cysteine-rich secretory protein 2 precursor [Homo sapiens] >ref|NP_001135889.1| cysteine-rich secretory protein 2 precursor [Homo sapiens] >ref|NP_001135907.1| cysteine-rich secretory protein 2 precursor [Homo sapiens] >ref|NP_…
NP_003297.1 short transient receptor potential channel 4 isoform epsilon [Homo sapiens] 20.6 20.6 57% 0.80 100%
NP_003310.4 titin isoform N2-B [Homo sapiens] 18.9 66.6 100% 2.0 80%	26926	6	0.000222833
NP_003310.4 titin isoform N2-B [Homo sapiens] 18.9 75.3 100% 2.0 100%	26926
NP_003310.4 titin isoform N2-B [Homo sapiens] 19.3 95.9 100% 1.6 100%	26926
NP_003310.4 titin isoform N2-B [Homo sapiens] 19.7 19.7 57% 1.4 100%	26926
NP_003310.4 titin isoform N2-B [Homo sapiens] 19.7 97.2 85% 1.2 100%	26926
NP_003310.4 titin isoform N2-B [Homo sapiens] 21.4 32.7 100% 0.41 86%	26926
NP_003322.3 non-receptor tyrosine-protein kinase TYK2 [Homo sapiens] 19.3 19.3 71% 1.8 80%
NP_003369.2 neurosecretory protein VGF precursor [Homo sapiens] 21.4 21.4 71% 0.43 100%
NP_003370.2 ezrin [Homo sapiens] >ref|NP_001104547.1| ezrin [Homo sapiens] 20.6 20.6 85% 0.65 60%
NP_003374.3 very low-density lipoprotein receptor isoform a precursor [Homo sapiens] 21.0 33.5 100% 0.62 83%
NP_003377.1 zonadhesin isoform 3 precursor [Homo sapiens] 19.3 19.3 57% 1.4 100%	2812	3	0.00106686
NP_003377.1 zonadhesin isoform 3 precursor [Homo sapiens] 19.3 32.2 71% 1.7 100%	2812
NP_003377.1 zonadhesin isoform 3 precursor [Homo sapiens] 19.3 36.9 100% 1.8 100%	2812
NP_003377.1 zonadhesin isoform 3 precursor [Homo sapiens] 19.7 19.7 57% 0.58 100%
NP_003399.1 zinc finger protein 37 homolog [Homo sapiens] 19.3 70.0 85% 1.6 83%
NP_003401.2 zinc finger X-chromosomal protein isoform 1 [Homo sapiens] >ref|NP_001171555.1| zinc finger X-chromosomal protein isoform 1 [Homo sapiens] >ref|NP_001171556.1| zinc finger X-chromosomal protein isoform 1 [Homo sapiens] 20.2 20.2 71% 0.83 100%
NP_003402.2 zinc finger Y-chromosomal protein isoform 1 [Homo sapiens] 20.2 20.2 71% 0.83 100%
NP_003417.2 zinc finger protein 74 isoform a [Homo sapiens] >ref|NP_001243453.1| zinc finger protein 74 isoform a [Homo sapiens] 20.6 35.2 85% 0.64 83%
NP_003419.3 zinc finger protein 84 [Homo sapiens] >ref|NP_001120844.1| zinc finger protein 84 [Homo sapiens] >ref|XP_003846492.1| PREDICTED: zinc finger protein 84-like isoform 1 [Homo sapiens] >ref|XP_003846493.1| PREDICTED: zinc finger protein 84-like isoform 2 [Homo sapiens] >ref|XP_003846494.1| PREDICTED: zinc finger protein 84-like isoform 3 [Homo sapiens] >ref|XP_003846495.1| PREDICTED: zin…
NP_003425.2 zinc finger protein 133 [Homo sapiens] >ref|NP_001076799.1| zinc finger protein 133 [Homo sapiens] 18.9 18.9 57% 2.0 100%	653	2	0.00306279
NP_003425.2 zinc finger protein 133 [Homo sapiens] >ref|NP_001076799.1| zinc finger protein 133 [Homo sapiens] 19.3 19.3 57% 1.3 100%	653
NP_003437.2 zinc finger protein 157 [Homo sapiens] 20.6 87.6 85% 0.64 83%
NP_003444.1 zinc finger MYM-type protein 2 [Homo sapiens] >ref|NP_932072.1| zinc finger MYM-type protein 2 [Homo sapiens] >ref|NP_001177893.1| zinc finger MYM-type protein 2 [Homo sapiens] >ref|NP_001177894.1| zinc finger MYM-type protein 2 [Homo sapiens] 19.7 19.7 71% 0.96 80%	1377	2	0.00145243
NP_003444.1 zinc finger MYM-type protein 2 [Homo sapiens] >ref|NP_932072.1| zinc finger MYM-type protein 2 [Homo sapiens] >ref|NP_001177893.1| zinc finger MYM-type protein 2 [Homo sapiens] >ref|NP_001177894.1| zinc finger MYM-type protein 2 [Homo sapiens] 19.7 19.7 71% 1.6 100%	1377
NP_003469.2 cullin-5 [Homo sapiens] 18.0 18.0 57% 1.9 100%
NP_003471.1 microfibrillar-associated protein 5 precursor [Homo sapiens] 20.2 20.2 71% 0.89 100%
NP_003480.2 nuclear receptor-interacting protein 1 [Homo sapiens] 20.2 20.2 71% 0.42 100%
NP_003485.1 dysferlin isoform 8 [Homo sapiens] 18.9 34.4 85% 2.0 100%
NP_003487.1 transformation/transcription domain-associated protein isoform 2 [Homo sapiens] 19.3 19.3 71% 1.6 80%
NP_003551.2 85 kDa calcium-independent phospholipase A2 isoform a [Homo sapiens] 21.0 21.0 71% 0.46 100%
NP_003570.2 DNA repair and recombination protein RAD54-like [Homo sapiens] >ref|NP_001136020.1| DNA repair and recombination protein RAD54-like [Homo sapiens] 21.0 21.0 85% 0.65 83%
NP_003571.2 protein FAN isoform 1 [Homo sapiens] 21.0 21.0 71% 0.60 100%	917	2	0.00218103
NP_003571.2 protein FAN isoform 1 [Homo sapiens] 21.8 21.8 71% 0.29 100%	917
NP_003617.1 liprin-alpha-1 isoform b [Homo sapiens] 20.6 20.6 71% 0.56 100%
NP_003644.2 COP9 signalosome complex subunit 3 isoform 1 [Homo sapiens] 20.2 20.2 71% 1.1 100%
NP_003655.3 AP-3 complex subunit beta-1 [Homo sapiens] 20.2 20.2 100% 1.0 86%
NP_003656.2 ficolin-3 isoform 1 precursor [Homo sapiens] 20.2 20.2 100% 0.88 63%	299	2	0.00668896	480.8	1.60803
NP_003656.2 ficolin-3 isoform 1 precursor [Homo sapiens] 20.6 20.6 71% 0.82 100%	299
NP_003676.2 far upstream element-binding protein 2 [Homo sapiens] 18.9 18.9 57% 2.0 100%
NP_003680.2 aflatoxin B1 aldehyde reductase member 2 [Homo sapiens] 18.9 18.9 85% 1.9 83%
NP_003697.2 cytosolic phospholipase A2 gamma isoform 1 precursor [Homo sapiens] 18.5 18.5 57% 1.7 100%
NP_003707.2 calcium-dependent secretion activator 1 isoform 1 [Homo sapiens] 18.0 18.0 100% 1.9 71%	1353	4	0.00295639
NP_003707.2 calcium-dependent secretion activator 1 isoform 1 [Homo sapiens] 19.3 32.7 85% 1.4 100%	1353
NP_003707.2 calcium-dependent secretion activator 1 isoform 1 [Homo sapiens] 21.0 40.3 85% 0.49 100%	1353
NP_003707.2 calcium-dependent secretion activator 1 isoform 1 [Homo sapiens] 22.7 22.7 100% 0.12 86%	1353
NP_003728.1 protocadherin-16 precursor [Homo sapiens] 19.7 35.6 71% 1.5 100%
NP_003729.3 protein patched homolog 2 isoform 1 [Homo sapiens] 19.7 19.7 71% 0.95 80%
NP_003737.1 dynein light chain 1, cytoplasmic [Homo sapiens] >ref|NP_001032583.1| dynein light chain 1, cytoplasmic [Homo sapiens] >ref|NP_001032584.1| dynein light chain 1, cytoplasmic [Homo sapiens] 18.9 18.9 57% 1.9 100%
NP_003772.1 UDP-GalNAc:beta-1,3-N-acetylgalactosaminyltransferase 1 [Homo sapiens] >ref|NP_149357.1| UDP-GalNAc:beta-1,3-N-acetylgalactosaminyltransferase 1 [Homo sapiens] >ref|NP_149358.1| UDP-GalNAc:beta-1,3-N-acetylgalactosaminyltransferase 1 [Homo sapiens] >ref|NP_149359.1| UDP-GalNAc:beta-1,3-N-acetylgalactosaminyltransferase 1 [Homo sapiens] >ref|NP_001033717.1| UDP-GalNAc:beta-1,3-N-acetyl…
NP_003777.2 canalicular multispecific organic anion transporter 2 isoform 1 [Homo sapiens] 20.2 20.2 57% 0.90 100%	1527	2	0.00130976
NP_003777.2 canalicular multispecific organic anion transporter 2 isoform 1 [Homo sapiens] 20.2 32.7 100% 0.70 100%	1527
NP_003799.1 tumor necrosis factor ligand superfamily member 13 isoform alpha proprotein [Homo sapiens] 18.9 18.9 57% 1.3 100%	250	2	0.008	279.9	1.1196
NP_003799.1 tumor necrosis factor ligand superfamily member 13 isoform alpha proprotein [Homo sapiens] 18.9 18.9 57% 1.7 100%	250
NP_003821.1 sialic acid-binding Ig-like lectin 5 precursor [Homo sapiens] 18.5 18.5 85% 1.4 83%
NP_003824.2 matrilin-4 isoform 1 precursor [Homo sapiens] 20.2 20.2 85% 1.2 83%
NP_003825.1 regulator of G-protein signaling 11 isoform 2 [Homo sapiens] 18.9 18.9 71% 1.4 80%
NP_003826.2 regulator of G-protein signaling 9 isoform 1 [Homo sapiens] 19.7 19.7 71% 0.96 83%
NP_003836.1 dual specificity tyrosine-phosphorylation-regulated kinase 4 [Homo sapiens] 19.3 19.3 71% 1.9 100%
NP_003844.1 interleukin-18 receptor accessory protein precursor [Homo sapiens] 19.3 19.3 57% 1.5 100%
NP_003860.2 cocaine esterase isoform 1 [Homo sapiens] 21.0 21.0 71% 0.53 100%
NP_003861.1 ras GTPase-activating-like protein IQGAP1 [Homo sapiens] 19.3 19.3 100% 1.8 75%
NP_003873.1 WNT1-inducible-signaling pathway protein 1 isoform 1 precursor [Homo sapiens] 20.2 20.2 85% 0.91 83%
NP_003880.3 nuclear receptor subfamily 1 group I member 2 isoform 1 [Homo sapiens] 20.2 20.2 71% 0.92 100%
NP_003881.2 IgGFc-binding protein precursor [Homo sapiens] 21.0 21.0 71% 0.50 100%
NP_003893.2 far upstream element-binding protein 1 [Homo sapiens] 19.3 19.3 85% 2.0 83%
NP_003898.2 translation initiation factor eIF-2B subunit epsilon [Homo sapiens] 19.3 19.3 71% 1.8 100%
NP_003900.1 copine-3 [Homo sapiens] 19.7 19.7 57% 0.95 100%	537	2	0.00372439
NP_003900.1 copine-3 [Homo sapiens] 20.2 32.7 100% 0.82 83%
NP_003910.1 epsilon-sarcoglycan isoform 2 [Homo sapiens] 19.3 19.3 71% 1.6 80%
NP_003913.3 probable E3 ubiquitin-protein ligase HERC1 [Homo sapiens] 18.9 18.9 57% 2.0 100%	4861	4	0.000822876
NP_003913.3 probable E3 ubiquitin-protein ligase HERC1 [Homo sapiens] 19.3 32.7 100% 1.6 100%	4861
NP_003913.3 probable E3 ubiquitin-protein ligase HERC1 [Homo sapiens] 19.3 32.7 100% 1.6 100%	4861
NP_003913.3 probable E3 ubiquitin-protein ligase HERC1 [Homo sapiens] 19.3 40.9 100% 1.9 67%	4861
NP_003929.4 AP-3 complex subunit delta-1 isoform 2 [Homo sapiens] 19.3 19.3 71% 0.88 80%
NP_003945.2 mitogen-activated protein kinase kinase kinase 14 [Homo sapiens] 20.2 20.2 71% 0.97 100%
NP_003962.3 C-Jun-amino-terminal kinase-interacting protein 4 isoform 3 [Homo sapiens] 19.7 19.7 71% 1.3 100%
NP_003975.1 solute carrier family 13 member 2 isoform b [Homo sapiens] 19.7 19.7 71% 1.5 100%
NP_003976.2 non-receptor tyrosine-protein kinase TNK1 isoform 2 [Homo sapiens] 20.6 35.6 71% 0.84 100%
NP_003982.1 endothelin B receptor isoform 2 precursor [Homo sapiens] 19.7 19.7 57% 0.74 100%
NP_003990.1 oncostatin-M-specific receptor subunit beta isoform 1 precursor [Homo sapiens] 18.5 18.5 100% 2.0 71%
NP_004018.1 type I inositol 3,4-bisphosphate 4-phosphatase isoform a [Homo sapiens] 20.6 20.6 71% 0.81 100%
NP_004026.2 peroxisomal acyl-coenzyme A oxidase 1 isoform a [Homo sapiens] 19.7 36.9 100% 1.2 83%	660	2	0.0030303
NP_004026.2 peroxisomal acyl-coenzyme A oxidase 1 isoform a [Homo sapiens] 21.8 21.8 71% 0.32 100%	660
NP_004027.2 adenylate cyclase type 3 [Homo sapiens] 21.8 21.8 71% 0.26 100%
NP_004049.1 calcyphosin isoform a [Homo sapiens] 18.9 18.9 57% 2.0 100%
NP_004050.3 kynurenine--oxoglutarate transaminase 1 isoform a [Homo sapiens] >ref|NP_001116143.1| kynurenine--oxoglutarate transaminase 1 isoform a [Homo sapiens] 21.8 21.8 100% 0.17 86%
NP_004053.1 cadherin-16 isoform 1 precursor [Homo sapiens] 19.7 19.7 71% 1.1 80%
NP_004066.1 cryptochrome-1 [Homo sapiens] 18.9 18.9 71% 2.0 80%
NP_004071.1 diacylglycerol kinase beta isoform 1 [Homo sapiens] 20.2 20.2 57% 0.68 100%	804	2	0.00248756
NP_004071.1 diacylglycerol kinase beta isoform 1 [Homo sapiens] 21.0 21.0 100% 0.55 86%	804
NP_004074.2 DNA damage-inducible transcript 3 protein isoform 2 [Homo sapiens] >ref|NP_001181986.1| DNA damage-inducible transcript 3 protein isoform 2 [Homo sapiens] 19.7 19.7 85% 1.5 83%
NP_004090.4 erythrocyte band 7 integral membrane protein isoform a [Homo sapiens] 19.3 19.3 85% 2.0 83%
NP_004110.2 receptor-type tyrosine-protein kinase FLT3 [Homo sapiens] 19.3 19.3 100% 2.0 71%
NP_004165.2 sodium/hydrogen exchanger 3 [Homo sapiens] 20.2 38.6 85% 1.2 100%	834	3	0.00359712
NP_004165.2 sodium/hydrogen exchanger 3 [Homo sapiens] 21.4 36.1 85% 0.43 100%	834
NP_004165.2 sodium/hydrogen exchanger 3 [Homo sapiens] 21.8 21.8 71% 0.28 100%	834
NP_004178.2 lysine-specific demethylase 5C isoform 1 [Homo sapiens] 20.6 20.6 100% 0.80 86%
NP_004185.1 disintegrin and metalloproteinase domain-containing protein 22 isoform 4 preproprotein [Homo sapiens] 19.3 19.3 57% 1.5 100%
NP_004211.1 zinc finger protein 213 [Homo sapiens] >ref|NP_001128127.1| zinc finger protein 213 [Homo sapiens] 19.7 19.7 85% 1.2 83%
NP_004232.2 probable JmjC domain-containing histone demethylation protein 2C isoform b [Homo sapiens] 18.5 18.5 85% 1.6 67%
NP_004236.1 protein-glutamine gamma-glutamyltransferase 5 isoform 2 [Homo sapiens] 19.3 19.3 85% 1.7 71%
NP_004249.2 immunoglobulin superfamily member 2 isoform 1 precursor [Homo sapiens] >ref|NP_001243035.1| immunoglobulin superfamily member 2 isoform 1 precursor [Homo sapiens] >ref|NP_001243038.1| immunoglobulin superfamily member 2 isoform 1 precursor [Homo sapiens] 18.9 18.9 57% 1.2 100%
NP_004254.2 semaphorin-4F precursor [Homo sapiens] 20.6 20.6 71% 0.82 100%	770	3	0.0038961
NP_004254.2 semaphorin-4F precursor [Homo sapiens] 20.6 20.6 71% 0.83 100%	770
NP_004254.2 semaphorin-4F precursor [Homo sapiens] 20.6 20.6 71% 0.85 100%	770
NP_004256.1 fatty acid desaturase 2 [Homo sapiens] 21.4 21.4 57% 0.34 100%
NP_004258.2 carbohydrate sulfotransferase 2 [Homo sapiens] 21.0 21.0 85% 0.48 83%
NP_004259.3 mediator of RNA polymerase II transcription subunit 17 [Homo sapiens] 18.9 18.9 71% 2.0 80%
NP_004264.2 carbohydrate sulfotransferase 3 [Homo sapiens] 18.9 18.9 71% 1.4 80%
NP_004268.3 mitochondrial uncoupling protein 4 isoform 1 [Homo sapiens] 19.7 19.7 100% 1.5 86%	323	4	0.0123839	1539.7	4.76687
NP_004268.3 mitochondrial uncoupling protein 4 isoform 1 [Homo sapiens] 20.6 20.6 71% 0.82 100%	323
NP_004268.3 mitochondrial uncoupling protein 4 isoform 1 [Homo sapiens] 21.4 21.4 71% 0.37 100%	323
NP_004268.3 mitochondrial uncoupling protein 4 isoform 1 [Homo sapiens] 21.4 21.4 71% 0.42 100%	323
NP_004280.5 nuclear factor erythroid 2-related factor 3 [Homo sapiens] 19.3 19.3 57% 0.69 100%
NP_004287.3 regulator of G-protein signaling 6 isoform 2 [Homo sapiens] 18.9 18.9 71% 1.4 80%
NP_004290.2 ATP-binding cassette sub-family B member 7, mitochondrial [Homo sapiens] 19.3 19.3 57% 1.4 100%
NP_004295.2 ALK tyrosine kinase receptor precursor [Homo sapiens] 18.9 18.9 57% 2.0 100%
NP_004312.2 kinesin-like protein KIF1A isoform 2 [Homo sapiens] 20.2 20.2 71% 0.97 100%
NP_004313.1 bcl2 antagonist of cell death [Homo sapiens] >ref|NP_116784.1| bcl2 antagonist of cell death [Homo sapiens] 18.9 18.9 57% 2.0 100%
NP_004317.2 B-cell CLL/lymphoma 9 protein [Homo sapiens] 19.7 36.1 85% 1.2 100%
NP_004362.2 coatomer subunit alpha isoform 2 [Homo sapiens] 19.7 19.7 57% 0.65 100%	1224	2	0.00163399
NP_004362.2 coatomer subunit alpha isoform 2 [Homo sapiens] 19.7 19.7 57% 0.75 100%	1224
NP_004364.2 cytochrome c oxidase subunit 6A1, mitochondrial [Homo sapiens] 19.3 19.3 57% 0.66 100%
NP_004368.1 carnitine O-palmitoyltransferase 1, muscle isoform isoform a [Homo sapiens] >ref|NP_689451.1| carnitine O-palmitoyltransferase 1, muscle isoform isoform a [Homo sapiens] >ref|NP_689452.1| carnitine O-palmitoyltransferase 1, muscle isoform isoform a [Homo sapiens] >ref|NP_001138607.1| carnitine O-palmitoyltransferase 1, muscle isoform isoform a [Homo sapiens] >ref|NP_001138609.1| carni…
NP_004372.3 cyclic AMP-dependent transcription factor ATF-6 beta isoform a [Homo sapiens] 18.9 18.9 57% 1.7 100%
NP_004384.4 dystroglycan preproprotein [Homo sapiens] >ref|NP_001159400.2| dystroglycan preproprotein [Homo sapiens] >ref|NP_001171105.1| dystroglycan preproprotein [Homo sapiens] >ref|NP_001171106.1| dystroglycan preproprotein [Homo sapiens] >ref|NP_001171107.1| dystroglycan preproprotein [Homo sapiens] >ref|NP_001171108.1| dystroglycan preproprotein [Homo sapiens] >ref|NP_001171109.1| dystrogly…	895	2	0.00223464
NP_004384.4 dystroglycan preproprotein [Homo sapiens] >ref|NP_001159400.2| dystroglycan preproprotein [Homo sapiens] >ref|NP_001171105.1| dystroglycan preproprotein [Homo sapiens] >ref|NP_001171106.1| dystroglycan preproprotein [Homo sapiens] >ref|NP_001171107.1| dystroglycan preproprotein [Homo sapiens] >ref|NP_001171108.1| dystroglycan preproprotein [Homo sapiens] >ref|NP_001171109.1| dystrogly…	895
NP_004393.1 DNA fragmentation factor subunit beta [Homo sapiens] 19.3 19.3 57% 1.7 100%
NP_004403.1 tRNA (cytosine(38)-C(5))-methyltransferase [Homo sapiens] 20.2 20.2 71% 1.2 100%
NP_004404.1 dipeptidase 1 precursor [Homo sapiens] >ref|NP_001121613.1| dipeptidase 1 precursor [Homo sapiens] 19.7 19.7 57% 1.1 100%	411	2	0.00486618
NP_004404.1 dipeptidase 1 precursor [Homo sapiens] >ref|NP_001121613.1| dipeptidase 1 precursor [Homo sapiens] 21.0 21.0 85% 0.61 100%	411
NP_004425.2 echinoderm microtubule-associated protein-like 1 isoform b [Homo sapiens] 18.9 18.9 71% 1.9 100%	815	2	0.00245399
NP_004425.2 echinoderm microtubule-associated protein-like 1 isoform b [Homo sapiens] 20.2 20.2 85% 0.83 83%	815
NP_004436.2 ephrin type-B receptor 6 precursor [Homo sapiens] 20.2 20.2 71% 0.93 100%
NP_004450.3 nucleosome-remodeling factor subunit BPTF isoform 2 [Homo sapiens] 18.9 18.9 71% 1.4 80%
NP_004451.2 seprase [Homo sapiens] 19.3 32.2 100% 0.76 67%
NP_004482.4 rho GTPase-activating protein 35 [Homo sapiens] 19.3 36.5 71% 1.7 100%
NP_004493.3 homeobox protein Hox-B7 [Homo sapiens] 21.0 21.0 57% 0.36 100%
NP_004494.1 homeobox protein Hox-C6 isoform 1 [Homo sapiens] 24.4 24.4 71% 0.031 100%
NP_004515.2 lethal(2) giant larvae protein homolog 2 isoform a [Homo sapiens] 18.9 18.9 57% 1.7 100%
NP_004516.2 low-density lipoprotein receptor-related protein 2 precursor [Homo sapiens] 19.3 19.3 85% 1.4 83%
NP_004520.2 protein AF-9 [Homo sapiens] 19.3 36.1 71% 1.6 100%	568	2	0.00352113
NP_004520.2 protein AF-9 [Homo sapiens] 19.3 36.1 71% 1.6 100%	568
NP_004523.3 mucin-4 isoform d precursor [Homo sapiens] 20.2 20.2 57% 0.74 100%
NP_004531.2 neural cell adhesion molecule 2 precursor [Homo sapiens] 19.3 19.3 71% 1.9 100%
NP_004534.2 nebulin isoform 3 [Homo sapiens] 20.2 20.2 71% 1.2 100%
NP_004554.2 phosphoenolpyruvate carboxykinase [GTP], mitochondrial isoform 1 precursor [Homo sapiens] 19.3 19.3 71% 1.6 80%
NP_004562.2 homeobox protein PKNOX1 [Homo sapiens] 19.3 19.3 57% 1.5 100%
NP_004585.1 sodium/hydrogen exchanger 5 precursor [Homo sapiens] 19.7 19.7 71% 1.6 100%
NP_004609.1 DNA topoisomerase 3-alpha [Homo sapiens] 19.7 19.7 100% 1.0 71%
NP_004621.2 splicing factor 1 isoform 1 [Homo sapiens] 20.2 20.2 57% 0.68 100%	639	2	0.00312989
NP_004621.2 splicing factor 1 isoform 1 [Homo sapiens] 20.2 58.8 71% 0.97 100%	639
NP_004626.1 MAP kinase-activated protein kinase 3 [Homo sapiens] >ref|NP_001230854.1| MAP kinase-activated protein kinase 3 [Homo sapiens] >ref|NP_001230855.1| MAP kinase-activated protein kinase 3 [Homo sapiens] 19.7 19.7 85% 1.1 67%
NP_004626.1 MAP kinase-activated protein kinase 3 [Homo sapiens] >ref|NP_001230854.1| MAP kinase-activated protein kinase 3 [Homo sapiens] >ref|NP_001230855.1| MAP kinase-activated protein kinase 3 [Homo sapiens] 22.3 22.3 71% 0.10 100%
NP_004642.2 ubiquitin carboxyl-terminal hydrolase 11 [Homo sapiens] 19.7 19.7 85% 1.3 83%
NP_004644.2 lysine-specific demethylase 5D isoform 2 [Homo sapiens] 20.6 20.6 100% 0.80 86%
NP_004645.2 probable ubiquitin carboxyl-terminal hydrolase FAF-Y [Homo sapiens] 19.3 19.3 71% 1.4 100%	2555	2	0.000782779
NP_004645.2 probable ubiquitin carboxyl-terminal hydrolase FAF-Y [Homo sapiens] 19.7 19.7 85% 1.2 83%	2555
NP_004658.3 E3 ubiquitin-protein ligase HERC2 [Homo sapiens] 20.6 20.6 71% 0.67 100%	4834	4	0.000827472
NP_004658.3 E3 ubiquitin-protein ligase HERC2 [Homo sapiens] 20.6 20.6 71% 0.81 100%	4834
NP_004658.3 E3 ubiquitin-protein ligase HERC2 [Homo sapiens] 20.6 20.6 71% 0.84 100%	4834
NP_004658.3 E3 ubiquitin-protein ligase HERC2 [Homo sapiens] 20.6 34.4 71% 0.67 100%	4834
NP_004659.2 maltase-glucoamylase, intestinal [Homo sapiens] 19.3 19.3 71% 2.0 100%	1857	2	0.00107701
NP_004659.2 maltase-glucoamylase, intestinal [Homo sapiens] 19.7 19.7 85% 1.1 67%	1857
NP_004681.1 serine/threonine-protein kinase LATS1 isoform 1 [Homo sapiens] 21.4 21.4 71% 0.34 100%
NP_004688.2 U4/U6 small nuclear ribonucleoprotein Prp4 isoform 1 [Homo sapiens] 20.6 20.6 85% 0.62 83%
NP_004691.2 potassium voltage-gated channel subfamily KQT member 4 isoform a [Homo sapiens] 18.5 35.2 100% 1.7 100%
NP_004700.1 uncharacterized protein CXorf1 [Homo sapiens] 19.3 19.3 57% 1.3 100%	111	2	0.018018	584.4	5.26486
NP_004700.1 uncharacterized protein CXorf1 [Homo sapiens] 20.2 20.2 71% 0.40 80%	111
NP_004707.2 proprotein convertase subtilisin/kexin type 7 preproprotein [Homo sapiens] 19.3 19.3 71% 1.5 80%
NP_004730.2 metastasis-associated protein MTA2 [Homo sapiens] 20.6 20.6 85% 0.63 67%
NP_004749.2 peripheral-type benzodiazepine receptor-associated protein 1 isoform a [Homo sapiens] 18.9 18.9 57% 2.0 100%	1857	4	0.00215401
NP_004749.2 peripheral-type benzodiazepine receptor-associated protein 1 isoform a [Homo sapiens] 19.7 34.8 85% 1.2 75%	1857
NP_004749.2 peripheral-type benzodiazepine receptor-associated protein 1 isoform a [Homo sapiens] 20.2 38.6 100% 1.1 80%	1857
NP_004749.2 peripheral-type benzodiazepine receptor-associated protein 1 isoform a [Homo sapiens] 21.4 36.5 85% 0.43 83%	1857
NP_004750.1 MAP kinase-activated protein kinase 2 isoform 1 [Homo sapiens] 19.7 19.7 85% 1.1 67%
NP_004757.1 coatomer subunit beta' [Homo sapiens] 19.3 19.3 57% 1.5 100%
NP_004775.1 bifunctional heparan sulfate N-deacetylase/N-sulfotransferase 3 [Homo sapiens] 20.6 20.6 71% 0.83 100%
NP_004793.2 otoferlin isoform b [Homo sapiens] 18.9 18.9 71% 2.0 80%
NP_004801.1 GRB2-related adapter protein 2 [Homo sapiens] 20.6 20.6 85% 0.65 60%	330	2	0.00606061
NP_004801.1 GRB2-related adapter protein 2 [Homo sapiens] 23.5 23.5 71% 0.059 100%	330
NP_004804.1 peroxisomal biogenesis factor 16 isoform 1 [Homo sapiens] 19.7 19.7 85% 1.3 67%
NP_004825.3 mitogen-activated protein kinase kinase kinase kinase 4 isoform 1 [Homo sapiens] 19.3 36.5 100% 1.9 75%
NP_004827.4 eukaryotic translation initiation factor 2-alpha kinase 3 precursor [Homo sapiens] 19.7 19.7 71% 1.5 100%
NP_004830.2 homer protein homolog 2 isoform 1 [Homo sapiens] 19.3 19.3 71% 1.8 100%
NP_004832.1 ras GTPase-activating protein nGAP isoform 1 [Homo sapiens] 19.3 19.3 71% 2.0 100%
NP_004838.1 allograft inflammatory factor 1 isoform 2 [Homo sapiens] 20.2 20.2 71% 0.40 100%
NP_004863.2 transmembrane protein 59 precursor [Homo sapiens] 19.3 19.3 71% 1.9 100%
NP_004880.1 ATP synthase subunit f, mitochondrial isoform 2a [Homo sapiens] 21.0 21.0 71% 0.58 100%
NP_004886.3 NACHT, LRR and PYD domains-containing protein 3 isoform a [Homo sapiens] >ref|NP_001073289.1| NACHT, LRR and PYD domains-containing protein 3 isoform a [Homo sapiens] 20.6 20.6 100% 0.80 86%
NP_004902.1 protein disulfide-isomerase A4 precursor [Homo sapiens] 19.3 57.9 71% 1.5 80%
NP_004922.1 T-cell surface glycoprotein CD8 beta chain isoform 5 precursor [Homo sapiens] 20.6 20.6 71% 0.81 100%
NP_004925.1 cadherin-18 isoform 1 preproprotein [Homo sapiens] 20.2 20.2 71% 1.1 100%
NP_004929.2 death-associated protein kinase 1 [Homo sapiens] 20.6 20.6 71% 0.82 100%	1430	2	0.0013986
NP_004929.2 death-associated protein kinase 1 [Homo sapiens] 20.6 20.6 71% 0.85 100%	1430
NP_004937.1 dedicator of cytokinesis protein 2 [Homo sapiens] 18.5 28.0 100% 1.7 100%
NP_004963.1 tyrosine-protein kinase JAK2 [Homo sapiens] 19.7 19.7 57% 1.2 100%
NP_004974.2 G protein-activated inward rectifier potassium channel 3 [Homo sapiens] 18.9 18.9 85% 1.2 83%
NP_004979.3 melanoma-associated antigen 1 [Homo sapiens] 20.6 20.6 71% 0.73 100%
NP_004989.2 unconventional myosin-Ie [Homo sapiens] 18.0 18.0 71% 1.9 80%	1108	2	0.00180505
NP_004989.2 unconventional myosin-Ie [Homo sapiens] 20.2 20.2 57% 0.74 100%	1108
NP_005012.2 ectonucleotide pyrophosphatase/phosphodiesterase family member 3 [Homo sapiens] 21.0 21.0 71% 0.38 80%
NP_005023.2 plastin-3 isoform 1 [Homo sapiens] >ref|NP_001129497.1| plastin-3 isoform 1 [Homo sapiens] 18.9 18.9 71% 1.9 80%
NP_005026.3 DNA-directed RNA polymerase, mitochondrial precursor [Homo sapiens] 19.3 19.3 71% 2.0 100%
NP_005031.1 lysosomal Pro-X carboxypeptidase isoform 1 preproprotein [Homo sapiens] 21.4 21.4 71% 0.36 100%
NP_005036.2 reelin isoform a precursor [Homo sapiens] 19.3 30.5 85% 1.5 80%
[truncated: 1,916 more rows]

## Sheet: S2C
Supplementary Table S2C
[truncated: 3,397 more rows]
